# Supplementary material for: Deletion of intestinal Hdac3 remodels the lipidome of enterocytes and protects mice from diet-induced obesity
Source: Nat Commun. 2019 Nov 22;10:5291. doi: 10.1038/s41467-019-13180-8 (PMC6876593; doi:10.1038/s41467-019-13180-8)
Supplement: Supplementary file 4 — Supplementary Data 1 [file 41467_2019_13180_MOESM4_ESM.xlsx]

## Sheet: Sheet1
Suppementary Data 1. Genes differentially expressed in IECs of Hdac3IKO mice.
TargetID	IKO 1	IKO 2	IKO 2	WT 1	WT 2	WT 3	IKO-MEAN	IKO-SD	WT-MEAN	WT-SD	WT-CRE	T-TEST
SCD1	10.7375	11.54	11.6073	4.76023	4.33385	4.96801	11.2949	0.48392	4.68736	0.323299	-6.60754	3.94395e-05
HBA-A1	11.1359	13.3735	8.14399	5.08699	5.12425	5.3419	10.8845	2.6238	5.18438	0.137684	-5.70009	0.0198155
AKR1B8	8.89794	7.4911	9.24253	5.12759	5.09222	5.27648	8.54386	0.927851	5.16543	0.0977884	-3.37843	0.00329852
CBR3	9.30414	6.91864	9.75633	5.5082	5.64621	4.85238	8.6597	1.52466	5.3356	0.424125	-3.32411	0.0220011
ENO3	9.36757	10.6638	9.90425	6.46954	6.97635	7.16811	9.97853	0.65129	6.87134	0.36093	-3.10719	0.00194388
UBD	8.55701	9.83053	7.16485	5.08699	6.54699	4.86314	8.51746	1.33328	5.49904	0.91443	-3.01842	0.0318629
LYZ1	9.97143	9.05158	9.62561	7.3988	5.98029	6.47796	9.54954	0.464616	6.61902	0.719698	-2.93052	0.0040649
APOC1	6.94325	8.18466	7.08035	4.87393	4.2951	4.4453	7.40275	0.680611	4.53811	0.30037	-2.86464	0.00262633
DEFCR5	11.3309	10.8055	10.8714	9.15347	7.86337	7.46776	11.0026	0.286201	8.16154	0.881523	-2.84106	0.00604861
OLFM4	11.5645	10.0531	11.1819	8.69329	7.43291	8.42833	10.9332	0.785793	8.18485	0.664535	-2.74832	0.00983996
NUPR1	9.46244	8.59271	8.32932	6.45441	6.0459	5.7445	8.79482	0.59298	6.0816	0.356295	-2.71322	0.00245238
ACOT1	9.10219	8.31603	10.5153	6.95325	6.52102	6.71072	9.31117	1.11443	6.72833	0.216656	-2.58284	0.0169529
APOC4	6.80985	8.05335	6.83115	4.39624	4.90326	4.691	7.23145	0.711865	4.6635	0.254627	-2.56795	0.00417239
LOC100044291	11.9431	11.0977	11.4967	10.3856	8.61919	8.06225	11.5125	0.422954	9.02234	1.21299	-2.49017	0.0283708
GSTM1	11.7668	11.1963	12.3932	9.24465	9.56421	9.1477	11.7854	0.59869	9.31885	0.217945	-2.46658	0.00257413
DEFCR20	9.22106	8.13811	8.38559	7.42117	6.06003	4.87844	8.58159	0.567453	6.11988	1.27242	-2.46171	0.0376439
AREG	10.0704	11.67	10.3298	8.00313	8.55164	8.1718	10.6901	0.858464	8.24219	0.280945	-2.44788	0.00935061
DEFCR26	11.934	10.7	11.1524	10.1995	8.44892	7.80655	11.2621	0.624235	8.81833	1.23852	-2.44381	0.0379576
KLK1B27	9.59886	8.36433	8.73075	6.70261	6.12697	7.23179	8.89798	0.634026	6.68712	0.552576	-2.21085	0.0103929
LYZ1	11.4885	10.4278	10.9504	9.35327	8.53846	8.38508	10.9556	0.530349	8.75894	0.520391	-2.19664	0.00688329
LYZ	13.6071	12.7281	12.9777	11.6313	10.5951	10.6099	13.1043	0.452972	10.9454	0.59402	-2.15888	0.00746086
HSD17B6	7.17299	8.03363	8.6686	5.95085	5.86682	5.73725	7.95841	0.750635	5.85164	0.107606	-2.10676	0.00857246
XLR4A	7.87786	7.79373	7.8353	5.74366	5.49606	5.99704	7.83563	0.0420679	5.74559	0.250495	-2.09004	0.000140774
1190002H23RIK	7.38344	5.73827	8.04231	5.28989	4.74367	4.98561	7.05467	1.18668	5.00639	0.273703	-2.04828	0.0435416
CCL9	9.21803	8.14364	8.41445	6.77915	6.37124	6.52425	8.59204	0.55878	6.55821	0.206065	-2.03383	0.00409104
GSTP2	12.6466	12.3598	12.8373	10.5918	10.0518	11.138	12.6146	0.240353	10.5939	0.543091	-2.02069	0.00414647
BGN	5.62572	7.04719	7.83846	4.69649	4.89365	4.86314	6.83712	1.12123	4.81776	0.106128	-2.01936	0.0360254
ADH4	9.86795	9.69863	9.71132	7.62617	7.71163	7.94694	9.7593	0.094304	7.76158	0.16612	-1.99772	5.46169e-05
GSTM4	8.57793	8.42272	9.25484	6.84706	7.03466	6.39157	8.75183	0.442476	6.75776	0.330716	-1.99406	0.00333689
HYAL1	6.00184	7.4292	6.16541	4.76633	4.38686	4.47128	6.53215	0.781161	4.54149	0.19924	-1.99066	0.0128791
DEFCR20	13.0349	12.5431	12.6817	11.8303	10.2711	10.3626	12.7532	0.253617	10.8213	0.874967	-1.93192	0.0213319
CYP3A11	12.7281	13.6598	12.6656	10.9926	10.4071	11.8867	13.0178	0.556826	11.0955	0.745118	-1.92236	0.0231779
1700057G04RIK	6.38468	7.46501	6.9491	4.96856	5.24646	4.85238	6.93293	0.540345	5.02247	0.20249	-1.91046	0.00458027
APOC1	5.64908	6.8516	5.98656	4.23496	4.29167	4.24652	6.16241	0.620244	4.25772	0.0299685	-1.9047	0.00603509
DEFCR-RS1	12.2904	11.4333	11.955	11.0741	9.5668	9.35526	11.8929	0.431904	9.99871	0.937277	-1.89417	0.0335653
CCL6	7.76301	7.46	6.90486	5.46578	4.91728	6.18054	7.37596	0.435201	5.5212	0.633447	-1.85476	0.0139179
DEFCR21	8.39647	7.23596	7.89046	6.80001	5.76239	5.41238	7.84096	0.581839	5.99159	0.721653	-1.84937	0.0259248
KLK1B4	9.83403	8.84849	9.1755	7.46041	7.09256	7.7919	9.28601	0.501977	7.44829	0.349825	-1.83772	0.00650586
ACAA1B	11.1599	12.1645	11.7833	9.56359	9.92191	10.2233	11.7026	0.507171	9.90295	0.330286	-1.79962	0.006744
SPINK4	13.591	12.9639	12.6541	11.6121	11.089	11.1915	13.0697	0.477286	11.2976	0.277211	-1.77211	0.00512009
SLC17A8	6.99499	7.41337	6.27555	5.06966	5.76239	4.65435	6.89463	0.57551	5.16213	0.559779	-1.7325	0.0201617
BIRC5	9.78983	8.10889	9.65263	7.8626	7.03968	7.46878	9.18378	0.933413	7.45702	0.411588	-1.72676	0.0427358
PAQR7	10.4803	11.4885	10.551	8.37061	9.1185	9.85807	10.8399	0.562791	9.11573	0.743735	-1.72421	0.0328381
ACADL	8.23479	8.57906	8.2797	6.62653	5.91125	7.42579	8.36451	0.187151	6.65453	0.757661	-1.70999	0.0191851
GSTM2	10.3222	10.0728	10.8808	8.81704	8.49853	8.85769	10.4253	0.413708	8.72442	0.196683	-1.70085	0.00300651
SLC25A20	8.20735	8.52855	8.31348	6.35304	6.27578	7.34063	8.34979	0.163651	6.65648	0.593747	-1.69331	0.00889165
LGALS9	10.5918	10.2082	10.4292	9.00005	8.34205	8.81146	10.4097	0.192524	8.71785	0.338842	-1.69187	0.00167452
AY761184	9.17856	8.46411	8.87615	7.82691	6.91357	6.86249	8.83961	0.358621	7.20099	0.542665	-1.63862	0.0120305
GSTM3	5.9108	5.80736	7.16183	4.65956	4.93799	4.54297	6.29333	0.753918	4.71351	0.20296	-1.57982	0.0247904
FCHO1	6.93907	6.29749	6.11127	4.94189	4.89365	4.79739	6.44928	0.43427	4.87765	0.0735673	-1.57163	0.00348242
GSTA3	10.8633	10.2542	11.0517	8.96649	8.9074	9.59976	10.7231	0.416832	9.15788	0.383818	-1.56521	0.00874664
TMEM49	8.97239	8.74842	8.94696	7.36671	6.57327	8.06161	8.88926	0.122626	7.33386	0.744712	-1.5554	0.0233868
COL18A1	5.1687	6.94149	6.03535	4.48672	4.40206	4.59743	6.04852	0.886468	4.4954	0.0979744	-1.55311	0.0393088
1810065E05RIK	9.38932	9.06701	9.26437	8.0406	8.39141	6.73784	9.24024	0.162504	7.72328	0.871255	-1.51695	0.0413664
ACOT7	8.03043	7.79795	7.51131	6.36019	5.64944	6.78733	7.77989	0.260029	6.26566	0.574806	-1.51424	0.014177
NACA	9.98425	8.86138	9.80775	8.43199	7.37803	8.4131	9.55113	0.603822	8.07437	0.603129	-1.47675	0.0400585
CALR	8.18112	8.00531	7.83724	6.47452	5.93914	7.22206	8.00789	0.171958	6.54524	0.644374	-1.46265	0.0191266
SCNN1A	5.99902	7.41675	6.54584	4.88859	4.88465	5.82846	6.65387	0.715011	5.20056	0.543777	-1.4533	0.0487027
SCD2	7.33768	7.54723	6.53479	5.68247	6.13559	5.25496	7.1399	0.534412	5.69101	0.440374	-1.44889	0.0222775
KLK1B5	9.74643	8.69551	9.06799	7.47234	7.61149	8.13189	9.16998	0.532831	7.73857	0.347657	-1.43141	0.0175878
RPL38	9.73941	8.35403	9.56904	8.06565	7.65213	7.66276	9.22083	0.755486	7.79351	0.235739	-1.42731	0.0353979
COQ5	7.99849	6.72937	7.51536	6.00941	5.78137	6.18575	7.4144	0.640553	5.99218	0.202741	-1.42223	0.0214585
HRSP12	7.58144	7.04842	7.76914	6.32114	5.61894	6.26222	7.46633	0.373891	6.06743	0.389521	-1.3989	0.0109261
OIT1	9.24889	9.64096	9.65397	8.06181	8.6134	7.71515	9.5146	0.230206	8.13012	0.453004	-1.38449	0.00917732
LGALS9	11.0376	10.8027	11.1166	9.79443	9.44599	9.63693	10.9856	0.163297	9.62578	0.174488	-1.35984	0.000594531
PNPO	8.48525	8.79098	8.09964	7.18544	6.44274	7.70196	8.45863	0.346436	7.11004	0.632985	-1.34858	0.0317627
TCF23	6.6015	5.40899	6.6227	4.79795	4.80531	4.98561	6.21106	0.694696	4.86296	0.106288	-1.3481	0.0293102
MRPS18B	8.67523	7.34435	8.11319	7.02812	6.14924	6.92296	8.04426	0.668111	6.70011	0.479949	-1.34415	0.0473398
ADFP	8.28509	9.43023	8.77333	7.41157	7.16176	7.88665	8.82955	0.574639	7.48666	0.368232	-1.34289	0.0270774
METRN	7.41622	6.02501	6.98007	5.27602	5.88066	5.236	6.8071	0.711553	5.46422	0.361199	-1.34287	0.0434703
CYP3A25	11.6726	12.4243	11.9134	10.6297	10.0089	11.3624	12.0034	0.383853	10.667	0.677518	-1.3364	0.0410415
RNF167	8.88503	9.55213	9.30989	7.74041	7.4431	8.57495	9.24902	0.33769	7.91949	0.586788	-1.32953	0.0272423
PMM2	8.26166	7.96131	8.1634	7.0132	6.12219	7.29089	8.12879	0.153137	6.80876	0.610583	-1.32003	0.0221195
KLK1	10.3497	9.57169	9.78538	8.46053	8.57627	8.71607	9.90226	0.401965	8.58429	0.127957	-1.31797	0.00564876
HRSP12	7.42033	6.80599	7.91046	6.45214	5.51827	6.23414	7.37893	0.553397	6.06818	0.488555	-1.31074	0.0370964
APOE	5.07914	6.27822	6.4315	4.44858	4.74367	4.68229	5.92962	0.740515	4.62485	0.155706	-1.30477	0.0404766
GSTM2	11.8204	11.4566	12.3092	10.6958	10.6172	10.3889	11.8621	0.427829	10.5673	0.15943	-1.29478	0.00797548
GSTM2	11.6511	11.13	12.0911	10.3298	10.3777	10.2821	11.6241	0.481157	10.3299	0.0477931	-1.29417	0.00976413
BC021614	8.8822	8.23969	8.88446	7.64399	7.67706	6.87368	8.66878	0.371608	7.39824	0.454588	-1.27054	0.0199815
DDX5	6.89565	6.46995	6.42679	5.79361	4.67956	5.51255	6.59747	0.259138	5.32857	0.579362	-1.26889	0.0257509
EHHADH	7.98196	8.78886	8.33223	6.88219	7.02008	7.40173	8.36769	0.404617	7.10133	0.269136	-1.26635	0.0107106
SFRS5	10.4234	9.94626	10.0059	8.91549	8.46761	9.1938	10.1252	0.259962	8.85897	0.366383	-1.26621	0.00814951
RASSF5	5.78546	6.16025	5.64296	4.2726	4.73807	4.79739	5.86289	0.267198	4.60269	0.287399	-1.26021	0.00511581
SUMO1	8.4791	8.56408	8.59454	7.43895	6.53557	7.90851	8.5459	0.0598257	7.29434	0.697798	-1.25156	0.036389
DYRK3	5.76736	5.91738	5.7194	4.71456	4.56022	4.37653	5.80138	0.103281	4.55044	0.169228	-1.25094	0.000398106
DEFCR6	11.0968	10.535	10.5562	10.0012	9.16475	9.30628	10.7293	0.318422	9.49073	0.447681	-1.23859	0.0174674
SULT1A1	6.1029	5.68738	5.7158	5.06224	4.35169	4.39287	5.83536	0.232131	4.60227	0.398883	-1.23309	0.00982344
IARS2	8.56126	8.17502	8.87926	7.46	7.27665	7.19986	8.53851	0.35267	7.31217	0.133657	-1.22635	0.00489015
PSMD7	9.15844	8.10758	8.82191	7.90622	6.97692	7.59017	8.69598	0.53663	7.4911	0.472499	-1.20487	0.043298
AK2	11.1485	10.9844	10.9203	9.9681	9.26768	10.2315	11.0177	0.11772	9.82241	0.498131	-1.19531	0.0155421
UGT2B36	10.046	9.27669	10.2612	9.08726	8.54025	8.41598	9.86131	0.517598	8.68117	0.357139	-1.18014	0.0313618
RAB9	6.4819	6.3453	6.5745	5.13217	4.7647	6.03439	6.46724	0.115304	5.31042	0.653344	-1.15681	0.0391591
ENTPD5	6.16126	6.43557	5.75673	4.93799	4.48207	5.48644	6.11785	0.341496	4.96883	0.502897	-1.14902	0.0306761
NAP1L1	7.42033	6.46118	7.41135	6.28089	5.73759	5.86125	7.09762	0.551195	5.95991	0.284771	-1.13771	0.0336563
ITLNB	11.2188	10.3408	10.2837	9.91609	9.1433	9.3908	10.6144	0.524153	9.4834	0.394629	-1.13102	0.0405057
PMM2	9.10488	8.8661	8.89567	8.03854	7.14746	8.28774	8.95555	0.130164	7.82458	0.599495	-1.13097	0.0331158
GSTM6	9.73916	9.93834	10.1175	8.88572	8.42341	9.09597	9.93165	0.189238	8.8017	0.344066	-1.12995	0.00757509
GSTP1	13.4104	13.2448	13.4596	12.404	11.8439	12.4772	13.3716	0.112493	12.2417	0.346417	-1.12989	0.00579519
MTAP7	8.48374	9.23247	8.72486	7.66689	7.41061	7.9922	8.81369	0.382185	7.6899	0.291474	-1.12379	0.0154802
UGT2B36	9.38509	8.48041	9.58983	8.21453	7.71746	8.15498	9.15178	0.590362	8.02899	0.271429	-1.12279	0.0402212
DEFCR6	11.2485	10.8027	10.8871	10.4751	9.65263	9.46065	10.9794	0.236791	9.86279	0.538888	-1.11663	0.030336
2210407C18RIK	11.4936	11.9789	11.7331	10.563	10.4875	10.8307	11.7352	0.24267	10.6271	0.180303	-1.1081	0.00315382
IGFBP4	7.21073	7.45178	7.00486	6.42407	6.2952	5.63699	7.22246	0.223693	6.11875	0.422161	-1.1037	0.0161129
PLSCR1	10.4499	10.9574	10.4775	9.92734	9.13576	9.51307	10.6283	0.285386	9.52539	0.395936	-1.1029	0.0173357
SLC25A11	7.13257	7.39323	7.1514	6.27787	5.5082	6.59694	7.22573	0.145364	6.12767	0.559695	-1.09806	0.0302444
PMM2	8.79281	8.46761	8.51779	7.5599	6.90223	8.03648	8.59274	0.175077	7.49954	0.569533	-1.0932	0.0336042
PREI3	6.59964	6.84902	6.53635	5.75906	5.09222	5.85814	6.66167	0.165307	5.56981	0.416561	-1.09186	0.0134797
ATP5O	8.90141	8.46671	9.0264	7.54955	7.20622	8.37962	8.79818	0.293779	7.7118	0.603292	-1.08638	0.0486037
2210417D09RIK	9.64774	8.67646	9.09324	7.84239	7.76856	8.55197	9.13915	0.487262	8.05431	0.432569	-1.08484	0.0448411
MRPL49	6.54042	5.92734	6.41986	5.25402	4.92232	5.51255	6.29587	0.324803	5.22963	0.295872	-1.06624	0.0136589
GSTM6	8.90058	9.15227	9.09259	8.03318	7.36594	8.54796	9.04848	0.131513	7.98236	0.592644	-1.06612	0.0383333
EPHX1	8.48965	8.1248	8.93157	7.29238	7.36184	7.69514	8.51534	0.403997	7.44979	0.215304	-1.06555	0.0157135
PAPD4	6.65052	6.2234	6.4112	5.68001	4.66557	5.74333	6.42837	0.214074	5.36297	0.604796	-1.0654	0.0451812
BACE2	6.90682	6.55027	6.01667	5.23313	5.13979	5.91394	6.49125	0.447997	5.42896	0.422596	-1.0623	0.0404339
THNSL2	9.36456	9.38561	9.60824	8.24288	8.65855	8.30233	9.4528	0.135026	8.40125	0.224799	-1.05155	0.00225728
ST5	8.94153	8.73864	9.03098	7.74446	7.94431	7.87195	8.90372	0.149791	7.85357	0.101186	-1.05014	0.000548656
PSAT1	7.3303	6.21893	6.49865	5.71374	5.7941	5.40325	6.68263	0.578076	5.63703	0.206408	-1.0456	0.0419514
SLC25A34	8.27371	8.64582	8.33776	7.10007	7.52356	7.55464	8.4191	0.198941	7.39276	0.253949	-1.02634	0.00529146
DDC	10.2304	10.8994	10.88	9.6333	9.51943	9.78669	10.67	0.38076	9.64647	0.134116	-1.02349	0.0117702
ITGB3BP	7.19937	6.05759	6.7269	5.53275	5.70131	5.70201	6.66129	0.57371	5.64536	0.0975183	-1.01593	0.0390189
HRSP12	7.49281	6.62954	7.48799	6.21554	6.00745	6.34641	7.20345	0.497022	6.1898	0.170937	-1.01365	0.0288255
LSM12	8.41841	7.62484	8.08551	7.23572	6.67481	7.17786	8.04292	0.398493	7.02946	0.308495	-1.01346	0.0252784
IGFBP4	6.7424	6.97492	6.67693	5.95085	6.03439	5.37789	6.79808	0.156605	5.78771	0.357364	-1.01037	0.0109457
PDDC1	6.96499	7.79226	7.23164	6.02819	6.38371	6.56891	7.32963	0.42225	6.32694	0.274795	-1.0027	0.026119
BANF1	9.94185	9.03736	9.67551	8.69786	8.18466	8.77366	9.55157	0.464805	8.55206	0.320425	-0.999512	0.0374195
ACOT7	8.65107	9.02512	8.7113	7.65763	7.54337	8.19645	8.79583	0.200841	7.79915	0.348781	-0.996682	0.0127539
ASZ1	6.02722	6.22557	6.06219	5.28989	5.48282	4.58191	6.10499	0.105879	5.11821	0.474357	-0.986785	0.0245257
MCM2	8.10705	8.53613	8.35783	7.15159	7.38872	7.50358	8.33367	0.215554	7.34796	0.179499	-0.985707	0.00368389
LOC100048622	5.75406	6.32261	6.04672	4.89987	4.60851	5.65804	6.04113	0.284316	5.05547	0.541791	-0.985655	0.0493027
PFDN2	10.3816	9.93049	10.4911	9.45544	9.2377	9.17377	10.2678	0.29717	9.28897	0.147669	-0.978782	0.00693983
PRIM2	6.67128	6.11127	6.12967	5.45328	5.5082	5.03932	6.30407	0.318141	5.3336	0.256332	-0.970475	0.0146812
TMSB10	12.0588	12.2714	11.516	10.7194	10.8377	11.3831	11.9487	0.389533	10.9801	0.354052	-0.968634	0.0333047
3200002M19RIK	6.41099	5.58703	6.27973	5.31726	4.83197	5.236	6.09258	0.442709	5.12841	0.259921	-0.964178	0.0312865
UROS	6.03934	5.73251	5.83147	5.1587	4.60851	4.95439	5.86777	0.156599	4.9072	0.278116	-0.960573	0.00645963
ASNS	9.81827	8.8638	8.97984	8.41143	8.17901	8.19146	9.22064	0.52081	8.26063	0.130744	-0.960002	0.0363414
NFE2L2	8.54003	8.0877	8.47753	7.36813	7.11927	7.73822	8.36842	0.245114	7.40854	0.311449	-0.959882	0.0137527
100041294	10.7006	10.3157	10.5481	9.63575	8.989	10.0686	10.5215	0.193791	9.56445	0.543319	-0.957017	0.0453056
EIF2S2	7.44858	6.85806	7.52322	6.50114	6.26574	6.19648	7.27662	0.3644	6.32112	0.159703	-0.9555	0.0141487
NUDT12	5.53524	6.22075	5.64296	4.71854	4.68721	5.12885	5.79965	0.368638	4.84487	0.246433	-0.95478	0.0203064
RARS	9.74409	8.93846	9.42316	8.59042	8.12571	8.54303	9.36857	0.405579	8.41972	0.255725	-0.948847	0.0265927
D330045A20RIK	5.26409	6.02902	5.53626	4.6198	4.53925	4.82858	5.60979	0.387728	4.66254	0.149328	-0.947243	0.0168354
CUTC	8.1922	7.38576	7.73357	6.99937	6.65276	6.84243	7.77051	0.40449	6.83152	0.173562	-0.938989	0.0209266
TGFBR2	7.66027	8.05046	7.53202	7.05603	6.74021	6.63799	7.74758	0.270027	6.81141	0.217928	-0.936174	0.00949741
GSTP1	12.9207	12.7754	12.9472	12.1306	11.7793	11.9279	12.8811	0.0924422	11.9459	0.176356	-0.935154	0.0012424
SRP54	6.61885	6.33952	6.61949	5.63754	5.03986	6.09501	6.52595	0.161456	5.5908	0.529122	-0.93515	0.0429042
CSNK1D	6.14403	5.95566	5.95551	5.03182	4.67956	5.54676	6.0184	0.108798	5.08604	0.436133	-0.932352	0.022908
1110057K04RIK	7.74597	7.39323	7.52106	6.5844	6.23159	7.04985	7.55342	0.178582	6.62195	0.410423	-0.931475	0.0226664
MTERFD3	5.66978	6.55565	6.22449	5.35495	4.91728	5.39213	6.14997	0.447611	5.22146	0.264076	-0.928516	0.0364139
PPP1R14D	11.6613	11.8751	11.7889	10.8657	10.8718	10.8055	11.7751	0.107576	10.8477	0.0366533	-0.927467	0.000145417
PDIA5	7.53065	6.83408	7.60238	6.45214	6.43328	6.30709	7.32237	0.424389	6.3975	0.0788653	-0.924866	0.0206342
MRPL47	5.85659	5.1692	5.85659	4.62364	4.59173	4.89311	5.62746	0.396862	4.70283	0.165559	-0.924631	0.0203971
ARNTL	5.72742	6.37135	6.46628	4.97849	5.58347	5.24622	6.18835	0.401992	5.26939	0.303156	-0.918959	0.0341411
PTS	7.05684	6.57894	6.82233	6.16126	5.32672	6.22364	6.81937	0.238964	5.90387	0.500805	-0.915499	0.0460393
SPDEF	7.14434	6.46995	6.46853	5.81427	5.60122	5.93841	6.69427	0.389772	5.78463	0.170536	-0.90964	0.0207759
MOBKL3	7.02632	6.67904	6.71193	5.77463	5.47209	6.45132	6.80576	0.191713	5.89935	0.501384	-0.906417	0.0430393
RPIA	10.163	9.73402	10.321	9.22474	9.27168	9.0081	10.0727	0.30373	9.16817	0.140603	-0.904486	0.00944265
TLE6	5.99209	5.29865	5.73353	4.55289	4.85722	4.90944	5.67476	0.350439	4.77318	0.192558	-0.901573	0.0174628
HDHD2	6.54391	6.39468	6.83115	5.76388	5.15368	6.14912	6.58991	0.221843	5.68889	0.501938	-0.90102	0.0466876
CDC6	6.49796	5.79669	6.60187	5.43589	5.45535	5.30478	6.29884	0.437962	5.39867	0.0818944	-0.900166	0.0249115
GEMIN6	7.94285	6.9852	7.74412	6.72238	6.59395	6.65562	7.55739	0.505391	6.65732	0.0642313	-0.900069	0.0376564
ASNS	7.81318	6.92296	7.41315	6.64169	6.42658	6.38457	7.3831	0.445872	6.48428	0.137931	-0.898815	0.0289538
YME1L1	5.86837	5.54323	5.29472	4.79344	4.35651	4.86314	5.56877	0.287675	4.67103	0.274603	-0.897742	0.0173963
TPI1	5.70788	5.14789	5.771	4.82518	4.40711	4.70903	5.54226	0.342989	4.64711	0.215804	-0.895151	0.0186808
CD79B	5.46945	5.89027	5.26623	4.49097	4.98889	4.48417	5.54198	0.31828	4.65468	0.289457	-0.887304	0.0233283
SNX2	5.87913	5.19415	5.72776	4.52546	4.63275	4.98232	5.60035	0.359825	4.71351	0.238899	-0.886837	0.0236624
CD97	6.87021	6.19106	6.56129	5.7103	5.74887	5.50483	6.54086	0.340036	5.65467	0.131188	-0.886191	0.0135702
ACOT8	6.37124	6.45029	6.36019	5.67102	5.39877	5.46558	6.39391	0.0491393	5.51179	0.141885	-0.882118	0.000525395
METTL9	8.77865	9.00111	8.91849	8.0639	7.59073	8.40048	8.89942	0.112448	8.01837	0.406791	-0.881048	0.0224416
COPS6	11.0936	10.5466	11.1019	10.0912	9.88736	10.1216	10.914	0.318202	10.0334	0.127367	-0.880643	0.0112442
EIF5	10.6247	10.4149	10.2568	9.67011	9.14174	9.85156	10.4321	0.184546	9.55447	0.368771	-0.87765	0.0210864
SLC25A20	11.352	11.8402	11.6326	10.3876	10.7751	11.0296	11.6083	0.245019	10.7308	0.32331	-0.877518	0.0200042
SMU1	8.82299	8.20784	8.60017	7.72949	7.23649	8.04282	8.54367	0.311443	7.6696	0.406486	-0.874064	0.0417029
PPCS	9.43927	10.0592	9.69622	8.83218	8.4351	9.30894	9.73155	0.311454	8.85874	0.437524	-0.872815	0.0480771
ART2B	5.14238	5.31771	5.22017	4.42197	4.34079	4.30358	5.22675	0.0878488	4.35544	0.0605371	-0.871308	0.00014499
SLC16A13	5.83147	6.2234	5.95056	4.87084	5.2245	5.31952	6.00181	0.200929	5.13829	0.236436	-0.863526	0.00852073
PXMP4	8.11833	8.34726	8.22714	7.23572	7.55233	7.31634	8.23091	0.114515	7.36813	0.16454	-0.862777	0.00173021
ATF4	9.47802	9.59035	9.40638	8.72977	8.25376	8.90413	9.49159	0.0927343	8.62922	0.336641	-0.862366	0.0128719
TUSC2	6.99499	7.56239	7.18513	6.2293	6.21493	6.71227	7.2475	0.288795	6.3855	0.283082	-0.861999	0.0209824
NUP37	5.87913	5.39299	6.07589	4.92793	4.7647	5.0744	5.78267	0.35152	4.92235	0.154926	-0.860321	0.0178558
DNAJB6	7.93395	8.23826	7.82365	6.96145	6.8193	7.63894	7.99862	0.214736	7.1399	0.437985	-0.858721	0.0380604
MED10	7.68768	7.29824	7.61807	6.79206	6.18995	7.05644	7.53466	0.207688	6.67948	0.444077	-0.855178	0.0391101
SLAMF9	6.50294	5.88555	6.07589	5.31726	5.47757	5.10468	6.15479	0.316166	5.29984	0.187051	-0.854954	0.0157198
SSNA1	9.19757	8.50256	9.22323	8.30598	7.94534	8.10902	8.97445	0.408874	8.12011	0.180577	-0.854345	0.0296369
THNSL2	9.23736	9.57461	9.56451	8.36646	8.79845	8.65855	9.45882	0.19186	8.60782	0.220419	-0.851005	0.0072615
PTP4A2	7.77277	7.3973	7.77709	6.80567	6.32295	7.26977	7.64905	0.218035	6.79946	0.473443	-0.849593	0.0476744
LOC333331	8.93308	8.96843	8.95047	8.44915	7.56391	8.30916	8.95066	0.0176762	8.10741	0.475857	-0.843251	0.037395
ALDH3A2	11.8385	12.3004	12.1091	11.1734	10.9133	11.6436	12.0827	0.232066	11.2434	0.370126	-0.839262	0.0291744
PSME2	9.70249	9.33281	9.54263	8.83647	8.26148	8.96255	9.52598	0.185402	8.68683	0.373723	-0.839143	0.0252618
KRT18	11.0724	10.8256	10.8133	10.2281	10.2932	9.68504	10.9038	0.146161	10.0688	0.333922	-0.83498	0.0165718
COQ5	10.4104	9.56846	10.3816	9.46392	9.19777	9.20248	10.1202	0.477998	9.28806	0.152322	-0.832095	0.0453405
FBP1	9.64493	10.4057	10.057	8.99949	9.18492	9.43965	10.0358	0.380809	9.20802	0.220987	-0.827828	0.0311801
DAB1	6.34947	6.84385	6.96196	5.80833	6.24199	5.62151	6.71843	0.324934	5.89061	0.318317	-0.827818	0.0344428
SNRPD3	11.7492	11.0748	11.7942	10.8618	10.6724	10.6247	11.5394	0.402949	10.7196	0.125445	-0.819761	0.028189
1810009A15RIK	9.41303	8.75841	9.04351	8.32817	7.98616	8.44245	9.07165	0.328217	8.25226	0.237427	-0.819388	0.024818
IRF1	5.23981	5.73505	5.20222	4.41186	4.3714	4.94247	5.39236	0.297376	4.57524	0.318671	-0.817118	0.0314637
PSIP1	6.18575	5.92541	6.13186	5.14393	5.36352	5.28943	6.08101	0.137417	5.26563	0.11171	-0.815379	0.00133992
PACSIN2	5.55018	6.04399	5.47838	5.09924	4.68721	4.86797	5.69085	0.30793	4.88481	0.206529	-0.806041	0.0196834
DKK4	5.3419	5.57763	6.03535	5.1587	4.62189	4.75962	5.65163	0.352599	4.84674	0.278809	-0.804891	0.0361722
UGT2B35	7.75656	7.49441	7.69432	7.2202	6.34463	6.96629	7.64843	0.136967	6.84371	0.450471	-0.804719	0.0415415
THUMPD3	8.54841	7.97316	8.24356	7.6502	7.14746	7.55339	8.25505	0.287798	7.45035	0.266739	-0.804694	0.0237576
CSRP1	7.62708	7.01604	7.40955	6.95121	6.20152	6.48885	7.35089	0.309712	6.54719	0.378237	-0.803698	0.046512
ST5	9.67498	9.2875	9.40072	8.60075	8.84923	8.5045	9.4544	0.199239	8.65149	0.17788	-0.802905	0.00648607
PPM1B	5.35668	5.30523	5.35473	4.68661	4.44569	4.48417	5.33888	0.0291548	4.53883	0.129427	-0.800055	0.000474721
RABL4	7.41474	6.80001	7.18884	6.65204	6.34063	6.02487	7.13453	0.310941	6.33918	0.313589	-0.79535	0.035546
FLYWCH2	7.91827	7.15602	7.80989	6.94281	6.98677	6.57809	7.62806	0.412373	6.83589	0.224339	-0.792169	0.0431243
RAD1	5.80704	5.36811	5.58403	4.80702	4.57952	5.00012	5.58639	0.219476	4.79555	0.210532	-0.790839	0.0107899
PANK3	7.85366	7.95056	7.39853	6.72238	6.76297	7.34735	7.73425	0.29475	6.94423	0.349696	-0.790018	0.0402608
UCK1	6.14937	5.87913	6.05746	5.19587	4.91728	5.60456	6.02865	0.137404	5.23924	0.345685	-0.789415	0.0212854
CYGB	5.19145	5.43319	5.17513	4.55763	4.63798	4.25052	5.26659	0.144509	4.48204	0.20449	-0.784544	0.00559156
ACOT7	8.80044	9.29854	8.76984	8.08597	8.1889	8.24219	8.95627	0.296805	8.17235	0.0794138	-0.783916	0.011518
GOLGA7	7.07515	6.69454	7.07515	6.15748	5.74887	6.5905	6.94828	0.219746	6.16562	0.420872	-0.782662	0.0461527
HAT1	10.4514	9.91144	10.4565	9.73635	9.48	9.2646	10.2731	0.313233	9.49365	0.236169	-0.779468	0.0262567
LCMT1	5.73522	5.53158	5.96507	5.14915	4.67491	5.06966	5.74396	0.216874	4.96457	0.253986	-0.779388	0.0155786
GALE	9.09989	8.92416	8.85699	8.25139	7.83735	8.45505	8.96035	0.125428	8.18126	0.314761	-0.779084	0.0163663
ANXA13	12.082	11.9191	12.5026	11.4694	11.3822	11.3534	12.1679	0.301077	11.4017	0.0603978	-0.766254	0.0124274
CDT1	8.7009	8.14609	8.37995	8.0338	7.512	7.40573	8.40898	0.278539	7.65051	0.336167	-0.758468	0.039583
TPM3	10.8271	10.4932	10.3683	9.82246	9.45598	10.1423	10.5629	0.237166	9.80692	0.343434	-0.755931	0.034946
PPARA	5.94852	6.26222	5.59078	5.15368	4.93799	5.44978	5.93384	0.335958	5.18048	0.256946	-0.753355	0.0367491
PPP1CB	7.37662	7.16208	7.31572	6.53207	6.07615	6.98663	7.2848	0.110559	6.53162	0.455237	-0.753189	0.0495784
KHDRBS1	7.68838	7.61236	7.58998	6.81962	6.72238	7.09494	7.63024	0.0515801	6.87898	0.19324	-0.751261	0.00288024
GSTM5	8.15675	8.43679	8.72411	7.5836	7.45918	8.02324	8.43922	0.283689	7.68867	0.296345	-0.750544	0.0338966
TUSC2	6.40695	6.80599	6.80131	5.81587	6.12529	5.83242	6.67142	0.229044	5.92453	0.174062	-0.74689	0.0108486
NARS	9.9644	9.94041	10.0475	9.24533	9.2951	9.17172	9.98412	0.0562191	9.23738	0.0620679	-0.746737	0.000102566
EMD	6.50373	6.14581	6.57242	5.66392	5.73489	5.59078	6.40732	0.229064	5.6632	0.0720547	-0.744124	0.00581759
NME7	6.16277	5.64657	6.01472	5.23981	4.99438	5.37789	5.94135	0.26581	5.20403	0.194246	-0.737329	0.0178545
PHLDA3	5.28482	4.99493	5.26295	4.34824	4.45867	4.53552	5.1809	0.161428	4.44748	0.094138	-0.733423	0.00244607
OAT	14.0033	13.7332	13.8325	13.3096	12.9777	13.0823	13.8563	0.136659	13.1232	0.169658	-0.733127	0.00431606
PNPLA8	5.52455	5.09216	4.97141	4.49484	4.45867	4.43572	5.19604	0.290833	4.46308	0.0298095	-0.732964	0.0122299
RCL1	9.23022	8.49403	8.7718	8.34224	8.04197	7.9139	8.83202	0.371768	8.09937	0.219865	-0.732645	0.0424729
TRIAP1	9.21549	8.56243	9.08768	8.12296	8.14943	8.39727	8.9552	0.346096	8.22322	0.151315	-0.731979	0.0283984
MAGED1	7.66769	7.59176	7.13603	6.80832	6.83763	6.55469	7.46516	0.28755	6.73355	0.155588	-0.731612	0.0179042
ASL	5.76736	5.59041	5.25071	4.70565	4.57259	5.13548	5.53616	0.262562	4.80457	0.294191	-0.731588	0.0324801
RAD23B	7.54935	7.62228	7.60238	6.90064	6.54844	7.15159	7.59134	0.0376968	6.86689	0.302988	-0.724446	0.0147363
PLA2G15	6.05502	5.67825	5.61821	5.02938	5.42628	4.72952	5.78383	0.236768	5.06173	0.349507	-0.722101	0.0414435
UCK2	6.54969	5.6961	6.17381	5.51196	5.37377	5.3705	6.13987	0.427805	5.41874	0.0807433	-0.721124	0.0455163
MAK16	6.64196	5.92541	6.36019	5.80301	5.4092	5.5546	6.30919	0.360989	5.58893	0.199137	-0.720255	0.0389347
AK2	11.4063	11.3678	11.4846	10.6522	10.4324	11.0204	11.4196	0.0595064	10.7017	0.29711	-0.717863	0.0148118
LUZP1	7.1966	7.36944	7.12742	6.51541	6.51126	6.51679	7.23115	0.124654	6.51449	0.00287557	-0.716666	0.000571819
ACADL	7.0667	7.67008	7.08474	6.47533	6.72238	6.47624	7.27384	0.343273	6.55799	0.142373	-0.715855	0.0289326
NAT6	7.83103	8.41841	7.94131	7.2738	7.45918	7.31396	8.06358	0.312195	7.34898	0.0975245	-0.714602	0.0193647
LRDD	5.49846	5.78872	5.61029	5.14393	4.76937	4.84384	5.63249	0.1464	4.91905	0.198285	-0.713444	0.00741891
AVPI1	7.20793	6.53868	6.61223	6.15748	6.11362	5.95114	6.78628	0.367009	6.07408	0.1087	-0.712199	0.0321964
LOC100047052	5.58403	5.89285	5.70926	4.60041	5.10934	5.34944	5.72872	0.155327	5.01973	0.382471	-0.708988	0.0409509
IFITM3	8.61499	8.38168	8.54624	7.9791	8.06982	7.37841	8.5143	0.119889	7.80911	0.375749	-0.705193	0.0363322
4632417K18RIK	6.70831	6.02722	6.29175	5.91603	5.61894	5.39513	6.34243	0.343362	5.64337	0.261309	-0.699058	0.0485078
GLTPD2	7.47665	7.5287	7.79373	6.84581	7.02251	6.8336	7.59969	0.170043	6.90064	0.105718	-0.699051	0.00377281
IRF6	5.54362	5.62517	5.01181	4.78829	4.4688	4.82858	5.39353	0.333087	4.69523	0.197123	-0.698307	0.0353566
TCTEX1D2	7.39645	7.26532	7.53872	6.70615	6.83068	6.5797	7.40016	0.136738	6.70551	0.125491	-0.694656	0.00291849
NDN	4.63587	5.15368	5.2977	4.33892	4.30128	4.36428	5.02908	0.348063	4.33482	0.0316997	-0.694257	0.0262803
A430005L14RIK	6.11036	5.93517	5.48644	4.97849	5.1988	5.27648	5.84399	0.321796	5.15126	0.154584	-0.692734	0.0282805
TMEM14C	11.2523	10.7162	11.2544	10.3385	10.1158	10.7006	11.0743	0.310127	10.385	0.295142	-0.689338	0.0493695
MCTS1	10.2009	9.95457	10.1365	9.30414	9.09324	9.83308	10.0973	0.12776	9.41015	0.381144	-0.687175	0.0415193
RDBP	9.15844	8.84375	9.02148	8.35334	8.50554	8.12011	9.00789	0.157786	8.32633	0.19413	-0.681559	0.00917932
GDF15	5.45862	5.00611	5.56948	4.59637	4.78685	4.60645	5.34474	0.298456	4.66322	0.107181	-0.681517	0.0204326
ACOT7	11.0092	11.4038	11.0326	10.3788	10.5665	10.4581	11.1485	0.221359	10.4678	0.0942039	-0.680715	0.00803835
GTPBP4	9.09111	8.43382	9.01187	8.34776	8.01434	8.13318	8.8456	0.358805	8.16509	0.168988	-0.68051	0.0410671
SLC22A5	5.8213	6.48332	6.16767	5.41677	5.42628	5.59078	6.15743	0.331126	5.47794	0.0978366	-0.679487	0.0270626
CYP4A31	5.06806	5.10417	5.17913	4.49826	4.34733	4.47649	5.11712	0.0566551	4.4407	0.0815837	-0.676426	0.000295633
LAMP2	10.2741	10.4178	10.5587	9.8327	9.95077	9.43839	10.4169	0.14234	9.74062	0.268313	-0.676237	0.0182046
FUSIP1	5.45143	5.04599	4.98232	4.56942	4.47291	4.42433	5.15991	0.254461	4.48889	0.0738491	-0.671026	0.0118148
BEX2	5.75706	5.75239	5.17665	5.0042	4.76937	4.91815	5.56203	0.333758	4.89724	0.118806	-0.664796	0.0313695
HPRT1	5.39556	5.29426	5.79767	4.85308	4.57602	5.06517	5.49583	0.266262	4.83143	0.24529	-0.664404	0.033576
TXNDC5	10.0949	9.6333	9.76291	9.37125	9.14743	8.99826	9.83038	0.238084	9.17231	0.187736	-0.658065	0.0197874
2310031L18RIK	5.23074	4.87967	5.20222	4.59637	4.37614	4.36922	5.10421	0.194981	4.44724	0.129191	-0.656967	0.00824976
TEX19.2	4.59637	5.11809	5.29127	4.22256	4.49961	4.31745	5.00191	0.361729	4.34654	0.140796	-0.655369	0.0430556
AGPS	7.48377	7.84937	7.5889	6.97914	7.07915	6.90622	7.64068	0.188219	6.98817	0.0868213	-0.652509	0.00549754
ACADS	7.08607	6.96167	7.18791	6.42786	6.11946	6.73158	7.07855	0.113308	6.4263	0.306059	-0.652251	0.0257798
MRPL1	9.05655	8.63801	8.99239	8.19706	8.21453	8.3206	8.89565	0.22542	8.24407	0.0668561	-0.651583	0.00864891
CUTC	8.96013	8.50256	8.70129	8.03318	8.3111	7.86747	8.72132	0.229442	8.07058	0.224164	-0.65074	0.0245877
CRK	5.51117	5.64944	5.45555	4.87084	4.84557	4.95889	5.53872	0.0998411	4.89177	0.0594884	-0.64695	0.000647188
PSMD12	9.39698	8.95287	9.27393	8.58513	8.35403	8.74439	9.20793	0.229294	8.56118	0.19628	-0.646742	0.0206302
DAB1	6.49796	6.41765	6.78144	6.09131	5.93532	5.73725	6.56568	0.191122	5.92129	0.177443	-0.644389	0.012851
SENP3	8.90851	9.20988	9.00764	8.36804	8.36875	8.45615	9.04201	0.153599	8.39765	0.0506647	-0.64436	0.00231295
ASB3	5.3419	5.04599	5.13903	4.44858	4.41258	4.74535	5.17564	0.151317	4.5355	0.182619	-0.640134	0.00948279
VDR	9.1433	9.36784	9.35946	8.55574	8.61091	8.78359	9.2902	0.127286	8.65008	0.118869	-0.64012	0.00312167
GPBP1L1	5.7771	5.80736	5.55747	4.91337	5.21146	5.09976	5.71398	0.136379	5.07486	0.150599	-0.639113	0.00551219
AGPS	7.30041	7.3739	7.01549	6.65795	6.63599	6.48885	7.22993	0.189314	6.59426	0.0919494	-0.635669	0.00637764
SLC25A45	12.1815	12.5591	12.4322	11.63	11.6356	12.0093	12.3909	0.192173	11.7583	0.217422	-0.632634	0.0195006
KHDRBS1	7.38949	7.22206	7.46163	6.79206	6.50144	6.88387	7.35773	0.122906	6.72579	0.19964	-0.631935	0.00952707
PRIM2	5.22738	4.93339	5.11656	4.29251	4.6602	4.44181	5.09244	0.148471	4.46484	0.184923	-0.627601	0.0101545
RIPK3	7.35574	7.09494	7.03253	6.51324	6.60001	6.49396	7.16107	0.171452	6.53574	0.0564912	-0.625334	0.0038826
CAPG	6.87322	6.79693	6.61949	6.01137	6.46506	5.93841	6.76321	0.130181	6.13828	0.285341	-0.624933	0.0260259
GSK3A	5.20466	5.22594	5.0042	4.40484	4.34504	4.81153	5.14493	0.122339	4.52047	0.253836	-0.624466	0.0184835
WFS1	7.35353	7.77211	7.70671	6.88547	7.10086	6.97914	7.61079	0.225174	6.98849	0.108	-0.622296	0.012487
GTF2IRD1	6.09448	5.85659	6.19106	5.33701	5.56853	5.37399	6.04738	0.172141	5.42651	0.124379	-0.620867	0.00716253
HNRNPH1	6.02722	5.84925	6.17381	5.42502	5.3917	5.37399	6.01676	0.162529	5.3969	0.025914	-0.619857	0.00285179
LOC100045567	11.2911	11.3692	11.3413	10.5708	10.5167	11.0741	11.3338	0.0395817	10.7205	0.307365	-0.613291	0.0265919
0610009B22RIK	7.39452	7.96018	7.86562	7.11225	7.04569	7.24228	7.74011	0.303001	7.13341	0.0999884	-0.606699	0.0301191
GUK1	11.2623	10.9589	11.2279	10.5815	10.6698	10.3788	11.1497	0.166097	10.5434	0.149173	-0.60632	0.00928065
HDLBP	5.30546	5.39299	4.96579	4.51015	4.55299	4.7878	5.22141	0.225658	4.61698	0.149476	-0.604437	0.0180271
CRAT	4.9911	5.39813	5.05428	4.44858	4.46221	4.72449	5.14784	0.219048	4.5451	0.155513	-0.60274	0.0177478
D3UCLA1	10.4791	10.6285	10.5551	9.96079	9.78178	10.1122	10.5542	0.0746984	9.95158	0.165388	-0.602661	0.0045297
MRPS31	10.6134	10.1911	10.682	10.0369	9.59683	10.0518	10.4955	0.265857	9.89518	0.258488	-0.600311	0.0486087
RND3	6.07227	6.11856	6.30868	5.54401	5.63318	5.52612	6.1665	0.125288	5.56777	0.0573528	-0.598735	0.00166875
TMEM214	5.02319	5.07493	5.23981	4.38423	4.55664	4.60241	5.11264	0.113127	4.51443	0.115055	-0.598213	0.00302321
RFC4	5.3705	5.34235	5.53626	4.65956	4.79463	5.0042	5.41637	0.104775	4.81947	0.173658	-0.596904	0.0069946
UTP11L	9.98585	9.46687	9.83996	9.38342	9.1038	9.02703	9.76423	0.267653	9.17141	0.187573	-0.592812	0.0347947
RDBP	9.07737	8.73668	8.95287	8.48419	8.41598	8.08975	8.9223	0.172389	8.32997	0.210818	-0.59233	0.01965
GDI2	6.11036	5.84471	5.81202	5.20855	5.236	5.54676	5.92236	0.163626	5.33043	0.187842	-0.59193	0.0146651
USP39	7.52489	7.13603	7.64092	6.76479	6.81627	6.95034	7.43395	0.264445	6.8438	0.0957892	-0.590148	0.0220767
PSMD5	5.8213	5.50761	5.41766	5.23313	4.95528	4.7878	5.58219	0.211904	4.99207	0.224936	-0.59012	0.0297238
NSMCE2	9.28018	8.94132	9.06169	8.62171	8.42341	8.47844	9.0944	0.171778	8.50785	0.102371	-0.586545	0.0070786
TIMM8B	11.7536	11.3309	11.7709	11.0376	10.7943	11.2646	11.6185	0.249218	11.0321	0.235197	-0.586323	0.0414079
1110059E24RIK	9.52864	9.2366	9.43579	8.93046	8.77908	8.74052	9.40034	0.149212	8.81669	0.100399	-0.583653	0.00492476
CLEC11A	5.45862	5.21968	4.86709	4.70903	4.43346	4.65858	5.1818	0.29758	4.60036	0.146722	-0.581443	0.0385771
IFT88	5.31147	5.25732	5.14865	4.83129	4.53602	4.61422	5.23915	0.0829203	4.66051	0.152984	-0.578635	0.0045081
LOC654426	12.107	12.1049	12.2169	11.4846	11.3379	11.8769	12.1429	0.0640829	11.5665	0.278645	-0.576454	0.0250758
KLF7	7.43739	7.95532	7.56115	7.06367	7.08713	7.07782	7.65129	0.270477	7.07621	0.0118161	-0.57508	0.0212203
CMTM7	6.39028	6.14224	5.91035	5.74669	5.44503	5.52612	6.14762	0.240011	5.57261	0.156112	-0.575011	0.0253864
6330503K22RIK	5.15921	5.20709	5.33217	4.41832	4.81153	4.75069	5.23282	0.0893089	4.66018	0.211655	-0.572641	0.0124719
BAX	9.25664	8.72279	8.96649	8.58787	8.29293	8.36211	8.98197	0.267261	8.4143	0.154244	-0.567668	0.0333328
TBC1D9	5.21388	5.42838	5.34501	4.58191	4.88859	4.81609	5.32909	0.108129	4.7622	0.160283	-0.566893	0.00708861
RBKS	9.09551	9.06641	9.09936	8.72377	8.30865	8.53085	9.0871	0.0180181	8.52109	0.20773	-0.566007	0.00929659
TYW1	5.65875	5.4164	5.30856	4.75515	4.75515	5.17863	5.46124	0.179351	4.89631	0.244495	-0.564924	0.0320693
5830468K18RIK	6.83518	6.34308	6.81467	6.13764	6.19759	5.96492	6.66431	0.278383	6.10005	0.120801	-0.56426	0.032263
ZFP330	7.80151	7.47183	7.84655	7.14409	7.05006	7.23847	7.70663	0.204586	7.1442	0.0942058	-0.562426	0.0123977
POLK	5.55172	5.56511	5.69732	5.0956	4.70465	5.33388	5.60472	0.0804781	5.04471	0.317686	-0.560003	0.0415672
BOLA1	7.30595	6.85331	7.29296	6.67772	6.59255	6.50264	7.15074	0.257661	6.59097	0.0875539	-0.559768	0.0235269
3010026O09RIK	6.15824	5.5746	6.09448	5.28112	5.481	5.38611	5.94244	0.320148	5.38274	0.0999826	-0.559694	0.0445466
CHCHD5	6.02334	5.9911	6.27275	5.5746	5.36352	5.67473	6.09573	0.154148	5.53762	0.158869	-0.558117	0.0119961
LGTN	5.64908	5.82735	5.94852	5.42376	5.20222	5.12476	5.80832	0.150622	5.25025	0.155179	-0.558067	0.0110776
HIATL1	4.75069	5.236	5.23576	4.65022	4.41544	4.48417	5.07415	0.280121	4.51661	0.120707	-0.557536	0.0339895
LAMP2	10.9476	10.9074	11.257	10.4869	10.6603	10.2932	11.0373	0.191295	10.4802	0.183649	-0.557158	0.0219815
HSPB6	7.10388	7.04965	6.9491	6.56139	6.16403	6.70693	7.03421	0.0785366	6.47745	0.281014	-0.556759	0.0297941
DSCR3	5.55747	5.39299	5.4246	5.13445	4.60851	4.96301	5.45835	0.0872815	4.90199	0.26823	-0.556364	0.026871
KLRA19	5.15293	5.56511	5.2305	4.70565	4.84557	4.73394	5.31618	0.219042	4.76172	0.0739815	-0.554455	0.0142168
GRAMD2	4.90496	5.15921	5.05827	4.44221	4.69649	4.33599	5.04081	0.128021	4.49156	0.185246	-0.549246	0.0134264
DUSP4	5.37399	5.43319	5.13344	4.72395	4.88859	4.68229	5.31354	0.158752	4.76494	0.109084	-0.548593	0.0078557
TTC33	5.44358	5.0982	5.05428	4.68229	4.41544	4.8575	5.19869	0.213219	4.65175	0.222608	-0.546939	0.0371747
ARL16	7.4402	7.17287	7.36244	6.72682	6.76703	6.84353	7.32517	0.137507	6.77913	0.05929	-0.546042	0.00321441
TCEAL8	5.67649	5.78872	5.89498	5.27602	5.43902	5.00801	5.78673	0.109255	5.24102	0.217624	-0.545715	0.0178169
SSR3	11.2176	11.1414	11.3822	10.7015	10.6741	10.7306	11.2471	0.123101	10.7021	0.0282403	-0.545005	0.00171306
NANS	9.88736	9.44624	9.64556	9.18904	9.25938	8.90337	9.65972	0.220901	9.11726	0.188542	-0.542459	0.0318191
2310005E10RIK	6.98036	6.99337	6.9686	6.38446	6.22654	6.72033	6.98077	0.0123893	6.44378	0.252185	-0.536995	0.0211345
CCDC59	8.38419	8.08385	7.8442	7.70416	7.54434	7.45379	8.10408	0.270565	7.56743	0.126776	-0.536648	0.0358424
NFS1	8.48445	8.06181	8.4177	7.92559	7.71605	7.7127	8.32132	0.227204	7.78478	0.121958	-0.536537	0.0226807
ACOT8	9.5659	9.31131	9.43054	8.74842	8.82585	9.12595	9.43592	0.12738	8.90008	0.199405	-0.535843	0.0172131
NAIP1	8.07244	7.69205	8.1889	7.56291	7.45466	7.32907	7.98446	0.259845	7.44888	0.117028	-0.535581	0.0312241
TNXB	5.02643	5.17566	4.78787	4.39319	4.4944	4.49826	4.99665	0.195602	4.46195	0.0595791	-0.534701	0.0105829
BZW1	10.1309	10.1401	10.078	9.77055	9.51581	9.46972	10.1163	0.0334842	9.58536	0.162027	-0.530967	0.00512826
FAM162A	9.8219	9.72821	9.97143	9.15227	9.36494	9.4124	9.84051	0.122673	9.30987	0.138533	-0.530643	0.00766773
INO80C	6.56349	6.43557	6.53635	6.09791	5.79117	6.05502	6.5118	0.0673982	5.98136	0.166103	-0.530438	0.00686079
NIT1	10.3559	10.5987	10.4437	9.8898	9.91669	10.0107	10.4661	0.122925	9.93908	0.063506	-0.526999	0.00273499
FOXRED1	8.10902	7.58783	7.98324	7.26345	7.43572	7.40173	7.89336	0.271972	7.36697	0.0912487	-0.526393	0.0335924
SEPHS2	9.08897	9.04755	9.11252	8.59482	8.30623	8.77571	9.08301	0.0328925	8.55892	0.236789	-0.524093	0.0191507
HS1BP3	4.73394	5.22594	5.07046	4.5301	4.49698	4.4327	5.01011	0.251487	4.48659	0.0495204	-0.52352	0.0240638
GSTA3	5.31147	5.18358	5.61288	4.84217	4.73394	4.98561	5.36931	0.220415	4.85391	0.126246	-0.5154	0.0245733
WBP11	9.02588	8.82953	8.93286	8.30033	8.35934	8.58301	8.92942	0.0982246	8.41423	0.149123	-0.515198	0.00750465
CAPZB	11.0845	11.0356	10.8398	10.5127	10.163	10.7412	10.9867	0.129501	10.4723	0.291233	-0.514373	0.0490488
PHF7	6.46954	6.07053	6.29566	5.82449	5.92397	5.5442	6.27858	0.200055	5.76422	0.196928	-0.514358	0.0337405
HMGCL	10.8871	10.5684	10.8256	10.3015	10.0627	10.374	10.7604	0.169074	10.2461	0.162906	-0.514281	0.0192039
4930506M07RIK	6.72511	6.21165	6.56425	6.03577	5.99704	5.92689	6.50034	0.262631	5.98657	0.0551868	-0.513769	0.0294914
TMEM50B	8.94153	9.30177	8.94295	8.44915	8.50723	8.69273	9.06208	0.207575	8.5497	0.127222	-0.512383	0.0218629
RFFL	5.13344	5.38028	5.32604	4.64062	4.82143	4.84812	5.27992	0.12972	4.77006	0.11289	-0.509864	0.00681268
APOBEC3	5.27556	5.11809	5.07756	4.48672	4.80531	4.65435	5.15707	0.104595	4.64879	0.15937	-0.508277	0.00989428
HSD17B4	11.8017	12.1981	11.9375	11.4143	11.3287	11.67	11.9791	0.201479	11.471	0.177559	-0.508132	0.0305803
ATG9B	4.76023	4.6223	5.06172	4.35326	4.30916	4.25977	4.81475	0.224725	4.3074	0.0467689	-0.507356	0.018644
CRELD2	9.14636	9.00245	9.27692	8.51671	8.68249	8.71229	9.14191	0.137293	8.63716	0.105375	-0.504747	0.00722395
DAD1	12.2418	11.7398	12.1776	11.6436	11.422	11.5892	12.0531	0.273178	11.5516	0.115453	-0.501463	0.0428714
GSTT2	9.18573	8.78476	8.92452	8.68227	8.41519	8.29729	8.965	0.203527	8.46492	0.197249	-0.500084	0.0378034
MMP7	5.08752	4.92347	4.82745	4.57707	4.3714	4.39896	4.94614	0.13151	4.44915	0.111642	-0.496998	0.00754315
PRKCA	6.81835	7.12186	7.20939	6.49366	6.62489	6.54149	7.04987	0.205225	6.55335	0.0664143	-0.496521	0.0163063
HADHB	10.8133	11.06	11.2236	10.4652	10.3944	10.7478	11.0323	0.20652	10.5358	0.186979	-0.4965	0.0366862
RBP1	5.78333	5.73251	5.58853	5.07808	5.21146	5.32604	5.70146	0.101043	5.2052	0.124101	-0.496264	0.00580314
IAP	10.8737	10.7751	10.9667	10.3398	10.3619	10.4292	10.8718	0.0958373	10.3769	0.046589	-0.494905	0.00129643
RARS	10.1411	9.61796	9.87566	9.5659	9.30305	9.28326	9.87823	0.26156	9.38407	0.157778	-0.494157	0.0487124
ETFB	12.4772	12.3821	12.4209	12.0062	11.859	11.9326	12.4267	0.0478065	11.9326	0.0736152	-0.494137	0.000619682
KLHDC4	5.14561	4.76526	5.01181	4.64631	4.2951	4.50607	4.97423	0.192943	4.48249	0.176786	-0.491735	0.0312371
CBR1	11.4272	11.3287	11.6212	10.9866	10.7194	11.1982	11.459	0.148817	10.9681	0.239945	-0.490955	0.0394823
PPM1M	4.86769	5.03986	5.17513	4.46514	4.63798	4.50926	5.02756	0.154086	4.53746	0.0898038	-0.490099	0.00890701
STRA13	5.12834	5.25166	5.26623	4.96856	4.63798	4.56942	5.21541	0.0757577	4.72532	0.213427	-0.490089	0.019979
TMCO6	6.7033	6.51344	6.36337	5.78775	6.18327	6.1402	6.5267	0.170352	6.03707	0.216992	-0.489633	0.037143
CCRK	5.75406	5.38826	5.34944	5.0102	5.03986	4.97849	5.49725	0.223246	5.00952	0.0306946	-0.487737	0.0199674
TUT1	7.84905	7.73264	7.84835	7.19617	7.19001	7.58801	7.81001	0.0670123	7.32473	0.228028	-0.48528	0.0240886
CBWD1	6.71296	6.78112	7.1384	6.51324	6.31504	6.35547	6.87749	0.228509	6.39458	0.104729	-0.482912	0.0291726
CKB	14.1462	14.0923	14.25	13.6228	13.9416	13.4868	14.1628	0.0801232	13.6837	0.233436	-0.479116	0.0282419
ABCA15	4.80648	5.37624	5.1687	4.67799	4.59173	4.64644	5.11714	0.288356	4.63872	0.0436436	-0.478421	0.0468037
RNF138	4.85917	5.00065	5.21279	4.62809	4.3714	4.64644	5.0242	0.177985	4.54865	0.15377	-0.475559	0.0248525
GTF2E2	7.93682	7.88718	8.22954	7.5328	7.4973	7.59819	8.01785	0.185003	7.54276	0.0511779	-0.475084	0.0127777
PHF5A	12.1118	12.0341	12.1036	11.6414	11.63	11.5575	12.0832	0.0427163	11.6096	0.0455316	-0.47353	0.000193895
MPV17	5.1687	5.23098	5.12783	4.93298	4.4758	4.70057	5.17584	0.0519414	4.70311	0.228598	-0.472721	0.0250613
XPA	8.7718	8.85851	8.74334	8.61846	8.19368	8.14364	8.79122	0.0599873	8.31859	0.260892	-0.472624	0.0377344
ERAL1	7.30213	6.89959	7.29629	6.6216	6.70667	6.75297	7.166	0.23074	6.69375	0.0666328	-0.472254	0.0271317
TRABD	6.40589	6.08521	6.1352	5.76968	5.64621	5.79393	6.20877	0.172533	5.73661	0.0792232	-0.472161	0.0125699
USP39	8.1028	7.88551	8.30061	7.63975	7.61582	7.62228	8.09631	0.207628	7.62595	0.0123812	-0.470356	0.0172944
2400006N03RIK	6.38468	6.04399	6.11998	5.77874	5.71099	5.64962	6.18288	0.178843	5.71312	0.0645854	-0.469768	0.0128568
POLA2	7.65861	7.96423	7.59866	7.0919	7.48779	7.23332	7.7405	0.196062	7.271	0.200618	-0.469498	0.0441646
SETD5	7.90302	7.77623	7.55497	7.17536	7.32941	7.32283	7.74474	0.176145	7.27587	0.0871	-0.468873	0.0144608
CSPG5	5.05154	4.91841	5.02884	4.33167	4.79878	4.46433	4.9996	0.071222	4.53159	0.240709	-0.468004	0.0320001
TUBG1	7.54105	7.41506	7.52572	6.92441	7.22237	6.93657	7.49394	0.0687449	7.02778	0.168631	-0.466159	0.0113887
GM71	5.64079	5.61269	5.42901	5.1587	5.31273	4.81609	5.56083	0.115025	5.09584	0.254217	-0.464988	0.0447253
LSM10	8.69246	8.51843	8.43058	8.05158	8.03947	8.15795	8.54716	0.133282	8.083	0.0651887	-0.46416	0.00562251
ATG12	9.06577	9.51724	9.11083	8.6686	8.72705	8.9065	9.23128	0.248672	8.76738	0.123972	-0.463897	0.0444863
PPT1	6.44056	6.21687	6.29566	5.86497	5.64621	6.05962	6.3177	0.113462	5.85693	0.206824	-0.460767	0.027707
MRPS31	11.3779	10.9632	11.3678	10.8604	10.735	10.7412	11.2363	0.23653	10.7789	0.0706903	-0.45742	0.0326104
CAPRIN1	9.04116	9.28972	9.43322	8.72581	8.67928	8.99143	9.2547	0.19836	8.79884	0.168403	-0.455857	0.0386132
MORF4L2	12.3435	12.5382	12.4288	11.9326	11.8996	12.1118	12.4369	0.0975879	11.9813	0.11417	-0.455519	0.006284
CLEC2D	12.0695	12.4322	12.2793	11.8805	11.9084	11.63	12.2603	0.182114	11.8063	0.153325	-0.454025	0.0298409
MT1	14.1029	14.1217	14.0537	13.8	13.6824	13.4404	14.0928	0.0351002	13.6409	0.183348	-0.451839	0.0137809
PLA1A	4.75069	5.09216	4.57554	4.35326	4.43637	4.2739	4.80613	0.262733	4.35451	0.0812454	-0.451624	0.0466591
NDUFA5	12.4118	12.2549	12.6693	12.0718	11.8034	12.1158	12.4454	0.20923	11.997	0.169059	-0.448356	0.0446995
PHF17	9.28692	9.42354	9.36623	8.94497	8.66198	9.12859	9.35889	0.0686033	8.91185	0.235063	-0.447048	0.034114
ECH1	12.5636	12.3702	12.463	12.0265	11.9728	12.0628	12.4656	0.096692	12.0207	0.0452824	-0.444881	0.00195475
COX17	12.2793	12.5271	12.3411	12.0588	11.7851	11.9789	12.3825	0.128968	11.9409	0.140713	-0.441567	0.0160376
GINS4	8.90665	8.49843	8.90441	8.40213	8.3013	8.28653	8.76983	0.235043	8.32999	0.0629157	-0.439841	0.0351516
CPSF4	5.79686	5.58478	5.81955	5.40282	5.26716	5.21364	5.73373	0.129489	5.29454	0.097516	-0.439186	0.00935901
1700052N19RIK	7.30954	7.05847	7.3631	6.76901	6.71459	6.93052	7.2437	0.162636	6.80471	0.112301	-0.438992	0.0183471
USP39	7.88665	7.48377	7.89266	7.38408	7.22139	7.3448	7.75436	0.234358	7.31676	0.0848927	-0.437601	0.0383727
DENR	5.5746	5.72844	5.57403	5.14915	5.30705	5.11347	5.62569	0.0889816	5.18989	0.103024	-0.435801	0.00517407
ACOT8	10.7825	10.7851	10.9648	10.531	10.2726	10.4219	10.8441	0.104541	10.4085	0.129706	-0.435617	0.0105843
EFCAB4A	7.21073	6.96737	6.92919	6.48613	6.83068	6.48724	7.03576	0.152726	6.60135	0.198603	-0.434414	0.0398135
ING4	9.24465	9.56089	9.396	8.87769	9.03863	8.9884	9.40051	0.158172	8.96824	0.082343	-0.432276	0.01371
ERLIN2	5.189	5.15368	5.07756	4.71456	4.49097	4.91815	5.14008	0.0569504	4.70789	0.213664	-0.432184	0.0276503
CTNNB1	4.75069	5.26436	5.06172	4.55763	4.54625	4.67636	5.02559	0.258731	4.59341	0.0720567	-0.432177	0.0494583
SLC9A8	4.90008	4.94023	4.72897	4.37871	4.37811	4.52404	4.85643	0.112191	4.42695	0.0840801	-0.429476	0.00606346
PRPSAP2	4.9911	4.73007	5.07756	4.45156	4.53602	4.52806	4.93291	0.180907	4.50521	0.0466329	-0.427696	0.0166046
COPS7A	7.48125	7.34923	7.3203	6.84196	6.8355	7.19777	7.38359	0.0858014	6.95841	0.207318	-0.425179	0.0304378
TSEN34	8.71324	8.59901	8.80439	8.27021	8.48016	8.0916	8.70555	0.102909	8.28066	0.19449	-0.424889	0.0287136
SDCCAG1	6.65052	6.88517	6.58619	6.26597	6.13994	6.44729	6.70729	0.157367	6.2844	0.154504	-0.422888	0.029343
ING4	9.70727	10.0059	9.74253	9.36868	9.48501	9.33786	9.81857	0.163187	9.39719	0.0776062	-0.421382	0.0156167
GUCA1A	5.75105	5.49061	5.35473	5.26506	5.11527	4.96801	5.53213	0.201394	5.11611	0.148526	-0.416016	0.045036
FZR1	8.295	8.21623	8.07578	7.70878	7.59782	8.03504	8.19567	0.111044	7.78055	0.227273	-0.415121	0.0467492
MAD1L1	5.63209	5.43777	5.59433	4.96856	5.19145	5.26066	5.55473	0.103038	5.14023	0.152638	-0.414505	0.0175641
CD177	4.87251	4.58689	4.9055	4.34134	4.42452	4.35642	4.7883	0.175203	4.37409	0.0443168	-0.414205	0.0165418
MORN2	5.04306	4.68229	5.12322	4.62809	4.51015	4.47128	4.94953	0.234874	4.53651	0.0816636	-0.413019	0.0451568
PSMB6	11.7398	11.4501	11.663	11.268	11.1963	11.1505	11.6176	0.15011	11.2049	0.0591906	-0.412689	0.0114231
PEF1	10.4775	10.593	10.2905	9.95117	9.89594	10.2774	10.4537	0.152692	10.0415	0.206168	-0.412181	0.0496801
HOXD4	4.90008	4.6501	4.92053	4.39319	4.39658	4.4453	4.82357	0.150574	4.41169	0.0291548	-0.411881	0.00965088
SLC25A11	10.2519	10.6679	10.3188	9.93683	9.93423	10.1342	10.4129	0.223368	10.0017	0.114686	-0.41113	0.0470564
MTCH2	10.4278	10.171	10.4539	10.0627	9.72452	10.036	10.3509	0.156348	9.94106	0.188001	-0.409882	0.0439674
OLFR497	5.25543	4.92793	5.27462	4.66922	4.89365	4.66718	5.15266	0.194858	4.74335	0.130169	-0.409311	0.0389585
TAF11	6.21007	5.84471	6.11127	5.74602	5.64296	5.55104	6.05535	0.188988	5.64667	0.0975418	-0.408678	0.0291516
TUBA1B	12.9472	12.9242	12.8823	12.5184	12.4118	12.6029	12.9179	0.0328647	12.5111	0.095743	-0.406865	0.00223763
BC088983	5.73522	5.48282	5.73082	5.36395	5.04306	5.32604	5.64962	0.144471	5.24435	0.175352	-0.405267	0.0365912
SEC61G	12.2375	11.8925	12.285	11.7812	11.7331	11.686	12.1383	0.214233	11.7334	0.0475914	-0.404886	0.0330402
1500032D16RIK	5.60382	5.57763	5.37663	5.05748	5.03557	5.25496	5.51936	0.124298	5.116	0.120837	-0.403354	0.0157326
LOC100045430	7.24044	6.93576	7.24971	6.8955	6.6808	6.64395	7.14197	0.178643	6.74008	0.135851	-0.401882	0.0361669
ZFP191	4.96333	4.74062	4.78214	4.46839	4.36123	4.4544	4.8287	0.118431	4.42801	0.0582557	-0.400689	0.00626151
MUC4	5.27811	5.00611	5.29472	4.93298	4.63275	4.81153	5.19298	0.162048	4.79242	0.151024	-0.400559	0.0351157
CRTAP	5.42103	5.57763	5.49327	5.18358	4.96579	5.14157	5.49731	0.0783751	5.09698	0.115535	-0.400328	0.00767004
ZC3H12A	6.68133	7.07935	6.75906	6.43557	6.47766	6.40695	6.83991	0.210972	6.44006	0.0355673	-0.399853	0.0317622
TMCO6	5.12041	4.86524	4.95971	4.71456	4.45312	4.59743	4.98178	0.129011	4.58837	0.130954	-0.393411	0.0207124
CKLF	5.17665	4.89452	5.18801	4.86542	4.60851	4.60645	5.08639	0.166269	4.69346	0.148927	-0.392933	0.0380656
SFRS5	10.4529	10.3243	10.4062	10.2455	9.97892	9.78067	10.3945	0.0651135	10.0017	0.233265	-0.392778	0.0483618
OLFML3	4.42785	4.86524	4.81578	4.36123	4.26796	4.30167	4.70295	0.239527	4.31028	0.0472275	-0.392672	0.0495227
PELO	9.10797	9.03072	9.09551	8.64171	8.73579	8.67946	9.07807	0.0414748	8.68565	0.0473428	-0.392413	0.000417084
VDR	11.2236	11.296	11.3662	11.0232	11.008	10.6779	11.2953	0.0713272	10.903	0.195125	-0.392254	0.0307821
RAB24	9.42076	9.69374	9.31979	9.15132	9.12895	8.97755	9.4781	0.193456	9.08594	0.0945316	-0.392158	0.0343621
4833426J09RIK	7.2948	7.548	7.47076	7.08607	6.98463	7.0667	7.43785	0.129773	7.0458	0.0538505	-0.392053	0.00844251
PKIG	6.92132	7.10951	6.95747	6.65312	6.41395	6.74828	6.9961	0.0998627	6.60512	0.172257	-0.390984	0.0272485
TANK	4.82122	4.86994	5.05827	4.51015	4.32501	4.74171	4.91647	0.125191	4.52562	0.208782	-0.390853	0.0497734
CEBPB	9.9449	10.0582	10.2932	9.60234	9.75673	9.76991	10.0988	0.177679	9.70966	0.0931765	-0.389108	0.0283251
1500019C06RIK	4.98232	4.81271	5.12322	4.7334	4.49097	4.53167	4.97275	0.155477	4.58535	0.129821	-0.387403	0.0295777
ST13	6.86705	7.02493	6.84698	6.66534	6.39136	6.52543	6.91299	0.0974657	6.52737	0.137002	-0.385615	0.016505
ALG12	5.92541	5.79361	5.98897	5.36395	5.45202	5.74921	5.90267	0.0996488	5.52173	0.201864	-0.38094	0.0427748
TBP	6.54719	6.81851	6.66986	6.33818	6.17518	6.39157	6.67852	0.135866	6.30164	0.112727	-0.376874	0.0208809
PNPLA8	8.23658	8.55914	8.20857	7.93565	7.94013	8.00187	8.33476	0.194818	7.95921	0.0370061	-0.37555	0.0304947
LOC100041290	5.01589	4.6223	4.87165	4.58693	4.37811	4.4327	4.83661	0.199119	4.46592	0.108299	-0.370699	0.0472166
SASS6	5.10055	4.73565	5.11656	4.68661	4.62189	4.54297	4.98425	0.215443	4.61716	0.0719377	-0.367093	0.0488459
NDUFB11	5.61656	5.81475	5.69402	5.19145	5.49966	5.33388	5.70844	0.0998806	5.34166	0.15425	-0.366776	0.025888
ADRM1	8.66784	8.90413	8.92872	8.31456	8.48581	8.60379	8.83356	0.144044	8.46805	0.145432	-0.365514	0.0364723
KIF2A	6.59096	6.88897	6.95906	6.53615	6.32114	6.48724	6.813	0.195456	6.44818	0.112702	-0.364821	0.0487783
STYXL1	4.97188	4.99	4.9391	4.57309	4.4688	4.7647	4.96699	0.0257998	4.6022	0.150084	-0.364797	0.0142707
ZCCHC8	8.63762	8.44938	8.69699	8.3111	8.21314	8.17583	8.59466	0.129273	8.23335	0.0698625	-0.36131	0.0130656
MGLL	4.49484	4.72063	4.82745	4.38686	4.27787	4.29789	4.68097	0.169813	4.32087	0.058015	-0.360101	0.0254513
TTPAL	7.1868	7.10309	6.9862	6.72971	6.87083	6.59694	7.09203	0.100755	6.73249	0.136967	-0.359538	0.0215341
LOC100045117	5.1687	4.97188	4.82745	4.50615	4.78685	4.59743	4.98934	0.171296	4.63014	0.143181	-0.359202	0.0494761
C9	4.91728	4.52545	4.83308	4.39931	4.3714	4.42939	4.7586	0.206262	4.40003	0.0289996	-0.35857	0.0406705
UBE2D3	6.32452	6.55027	6.46465	6.12761	6.07508	6.06273	6.44648	0.113965	6.08847	0.0344536	-0.358007	0.00647951
HOXA5	4.94692	4.65858	4.88465	4.50615	4.39658	4.5137	4.83005	0.151723	4.47214	0.0655456	-0.357909	0.0199333
HNRPK	6.46628	6.3453	6.65025	6.08734	6.27088	6.03796	6.48728	0.153554	6.13206	0.122732	-0.355216	0.0351907
ZNRD1	8.2228	8.1997	8.40187	7.92455	7.83641	7.9993	8.27479	0.110657	7.92009	0.0815368	-0.354703	0.0110777
FOXRED1	6.51146	6.36162	6.42679	5.94135	6.18995	6.11153	6.43329	0.0751315	6.08094	0.127094	-0.352347	0.0144518
SNIP1	7.82984	8.02109	7.87141	7.35243	7.69458	7.62708	7.90744	0.100586	7.55803	0.181223	-0.349415	0.043246
BSPRY	7.16076	6.9852	6.9686	6.66134	6.64845	6.75714	7.03819	0.106473	6.68898	0.0593844	-0.349209	0.00769917
2400001E08RIK	8.82923	8.67981	8.63511	8.30233	8.5626	8.23209	8.71472	0.101659	8.36567	0.174123	-0.349042	0.0400046
RBM18	4.90839	4.69649	4.98724	4.60041	4.46221	4.48417	4.86404	0.150364	4.5156	0.074265	-0.348441	0.0227842
PLEC1	4.62711	4.80648	4.71954	4.40206	4.38097	4.32737	4.71771	0.0897011	4.37013	0.0385071	-0.347576	0.00350977
ORC2L	4.75069	4.69649	4.99493	4.5301	4.36397	4.50607	4.81404	0.158984	4.46671	0.0897836	-0.347323	0.0300794
SLC12A3	8.57844	8.50142	8.65193	8.17262	8.40738	8.11319	8.57726	0.0752629	8.23106	0.155557	-0.346202	0.0255841
VDR	10.8398	11.0167	11.0244	10.536	10.7788	10.5284	10.9603	0.104415	10.6144	0.142428	-0.345906	0.0274659
METTL9	8.87193	9.10998	9.19523	8.65654	8.63726	8.84582	9.05905	0.167564	8.71321	0.115253	-0.345839	0.0421636
OSTB	12.1254	12.3764	12.2714	11.8659	12.0947	11.7793	12.2577	0.126047	11.9133	0.162962	-0.344422	0.0443126
DDX47	6.83661	6.57894	6.66986	6.48473	6.18575	6.38252	6.69514	0.130678	6.351	0.151961	-0.344139	0.0409793
1700037C18RIK	4.73783	5.05801	4.87784	4.64631	4.55664	4.43858	4.89123	0.160506	4.54718	0.104188	-0.344053	0.0357274
ABLIM1	4.66181	4.58689	4.7647	4.35052	4.36123	4.27081	4.67113	0.0892727	4.32752	0.0493984	-0.343615	0.00430401
SNIP1	6.70952	6.77124	6.66986	6.36293	6.53129	6.22954	6.71688	0.05109	6.37459	0.151209	-0.342286	0.0205732
GALT	7.44367	7.47902	7.55281	7.2228	7.01046	7.21608	7.49184	0.0556887	7.14978	0.1207	-0.342057	0.0111861
LIAS	6.21905	6.17979	6.27275	5.80833	5.94852	5.89027	6.22386	0.0466671	5.88237	0.0704289	-0.341492	0.00219112
STK40	7.27211	7.0609	7.24633	6.69723	6.96917	6.89072	7.19311	0.115221	6.85238	0.139968	-0.340736	0.0312172
BHLHB8	4.77427	4.59735	4.78787	4.34584	4.45867	4.34008	4.71983	0.106291	4.38153	0.0668702	-0.338302	0.00954574
SF3A2	4.95971	4.98451	5.08621	4.55763	4.67491	4.7923	5.01014	0.0670309	4.67494	0.117334	-0.335197	0.0126816
SFRP1	4.81601	4.59434	4.76023	4.40206	4.29942	4.46433	4.72353	0.115306	4.3886	0.0832768	-0.334923	0.0151169
2610101N10RIK	4.84329	4.52545	4.88465	4.41186	4.39658	4.44181	4.75113	0.196536	4.41675	0.0230083	-0.334379	0.0429485
ASAH3	4.89592	4.69154	4.87165	4.45829	4.42785	4.5741	4.8197	0.111652	4.48675	0.0771686	-0.332958	0.0131682
HDHD3	10.2914	10.0686	10.1158	9.8449	9.73067	9.90216	10.1586	0.117406	9.82591	0.0873064	-0.332677	0.016984
ZFP449	4.63224	4.94023	4.70138	4.30518	4.50615	4.47408	4.75795	0.161603	4.42847	0.107969	-0.329485	0.0425444
OLFR168	5.01951	5.00611	4.75515	4.46149	4.73394	4.59743	4.92692	0.148907	4.59762	0.136228	-0.329301	0.047532
HFE2	4.5057	4.84085	4.61059	4.31829	4.33605	4.32106	4.65238	0.171437	4.32513	0.00955366	-0.327247	0.0299029
EG545056	9.17041	9.40015	9.29558	9.01834	8.81276	9.06385	9.28871	0.115022	8.96498	0.133779	-0.32373	0.0335943
POMP	12.3919	12.5026	12.4451	12.2656	12.1036	12.0011	12.4465	0.0553693	12.1234	0.133314	-0.323083	0.017894
DCTN2	4.83537	4.68661	4.81578	4.52546	4.31645	4.53167	4.77925	0.0808227	4.45786	0.122505	-0.321394	0.0192197
MED29	4.74677	4.6223	4.77035	4.26443	4.57259	4.34008	4.71314	0.0795441	4.39237	0.1606	-0.320775	0.0362175
UBR7	7.47902	7.2571	7.39992	7.07039	7.18952	6.91386	7.37868	0.112479	7.05792	0.138249	-0.320755	0.0356228
LYRM5	8.67081	8.73976	8.74842	8.33514	8.46918	8.39647	8.71967	0.0425296	8.40027	0.0671028	-0.3194	0.0022355
MBTPS1	6.39457	6.6028	6.4541	6.15032	6.15032	6.19882	6.48382	0.107246	6.16648	0.0280031	-0.317339	0.00771237
ZNRD1	10.3626	10.1786	10.5316	9.94041	10.0926	10.088	10.3576	0.176549	10.0403	0.0865525	-0.317286	0.0490629
G6PDX	8.28509	8.18156	8.22295	7.83676	7.95532	7.95121	8.22986	0.0521095	7.91443	0.0672966	-0.31543	0.00302753
EXOSC10	6.85479	6.52836	6.65267	6.45214	6.33204	6.30709	6.67861	0.164755	6.36376	0.0775528	-0.314849	0.0401482
PHLDA3	4.7664	4.48672	4.65012	4.3119	4.3144	4.34008	4.63441	0.140501	4.32212	0.0155974	-0.312289	0.0186776
4921523A10RIK	4.7923	5.02588	4.81578	4.4794	4.64644	4.5741	4.87799	0.12862	4.56665	0.083768	-0.311338	0.0246004
SURF6	4.76023	4.69649	4.64062	4.35326	4.39658	4.42433	4.69911	0.0598498	4.39139	0.0358221	-0.307721	0.00157564
UFSP2	8.08922	8.241	8.22515	7.78148	7.79851	8.0543	8.18512	0.0834319	7.8781	0.152832	-0.307024	0.0378772
PDE3A	4.80648	4.95999	4.99985	4.66395	4.53184	4.65435	4.92211	0.102098	4.61671	0.0736589	-0.305395	0.0136784
PPP2CA	11.8957	11.9511	11.9943	11.618	11.6121	11.6953	11.947	0.0494417	11.6418	0.0464036	-0.305233	0.00145978
4930481F22RIK	5.15738	4.86994	4.9055	4.60041	4.6602	4.75962	4.9776	0.156702	4.67341	0.0804248	-0.304194	0.0402848
XKR7	5.45862	5.59041	5.4336	5.08541	5.37377	5.11347	5.49421	0.0842423	5.19088	0.159003	-0.303328	0.0432551
L1CAM	4.82122	4.5291	4.72897	4.27095	4.49961	4.40171	4.6931	0.149327	4.39076	0.11472	-0.302339	0.0497713
MYEF2	4.91728	4.76526	5.02884	4.54414	4.5642	4.70057	4.9038	0.132309	4.60297	0.0851128	-0.300825	0.0295994
PACSIN3	4.69099	4.80648	4.55669	4.34824	4.3714	4.43572	4.68472	0.125015	4.38512	0.0453213	-0.2996	0.0175066
PXN	7.94285	8.1718	7.94468	7.8123	7.60673	7.75117	8.01978	0.131663	7.7234	0.10556	-0.296376	0.0383303
PSMB4	12.8226	12.6763	12.8313	12.5485	12.4953	12.3987	12.7767	0.0870957	12.4809	0.0759566	-0.295877	0.0113819
PSMD11	7.56771	7.60182	7.8884	7.40658	7.36905	7.40403	7.68598	0.176132	7.39322	0.0209669	-0.292759	0.0459869
A530016O06RIK	4.70778	4.7761	4.45493	4.28483	4.36397	4.41258	4.64627	0.169188	4.3538	0.06448	-0.292474	0.0489173
POLI	4.93183	4.87967	4.8575	4.70138	4.40448	4.691	4.88967	0.0381616	4.59895	0.1685	-0.290713	0.0434821
TMEM183A	9.88771	10.1146	9.95577	9.72269	9.71247	9.65138	9.98602	0.116423	9.69551	0.0385632	-0.290505	0.0148203
TNFSF14	4.55575	4.54723	4.51818	4.23496	4.27271	4.24381	4.54039	0.0196965	4.25049	0.0197427	-0.289895	5.594e-05
PRDX2	12.3296	12.1205	12.2031	11.9511	11.8204	12.0129	12.2177	0.105343	11.9282	0.0982977	-0.289557	0.0253324
ZFP367	5.23361	5.4473	5.43964	5.16863	4.96994	5.11656	5.37352	0.121225	5.08504	0.103022	-0.288475	0.0348232
TUSC5	4.75069	4.61722	4.65435	4.26443	4.45511	4.43858	4.67409	0.0688908	4.38604	0.105642	-0.28805	0.0167349
PIP5K1B	9.80333	10.0095	9.95077	9.61881	9.728	9.56298	9.92121	0.106225	9.6366	0.083932	-0.284612	0.02194
CRELD2	8.99359	8.91849	9.02483	8.63941	8.69395	8.75445	8.97897	0.0546559	8.69593	0.0575461	-0.283036	0.00348934
V1RA2	4.85917	4.87967	4.78787	4.50615	4.54251	4.63224	4.84223	0.0481841	4.5603	0.0649003	-0.281935	0.00378614
HLCS	4.98724	4.94971	4.79795	4.62364	4.68721	4.57847	4.91163	0.100227	4.62978	0.0546278	-0.281858	0.0128798
POU2F2	4.83197	4.69154	4.64644	4.4755	4.54625	4.30358	4.72332	0.0967584	4.44178	0.124799	-0.281537	0.0366465
2310079F23RIK	4.74171	4.77035	4.75515	4.4755	4.3714	4.57847	4.75574	0.0143282	4.47513	0.103535	-0.280611	0.00966091
1110057K04RIK	8.61618	8.74761	8.61013	8.36973	8.32134	8.44613	8.65797	0.0776851	8.37907	0.0629165	-0.278905	0.00844684
RNF138	4.58063	4.72063	4.64644	4.3341	4.34504	4.4327	4.64924	0.0700406	4.37061	0.0540503	-0.278624	0.00548911
ZFP617	4.80136	4.70138	4.95528	4.43572	4.55664	4.63224	4.81934	0.1279	4.54153	0.0991283	-0.27781	0.0409974
CD81	11.8885	11.8246	12.0695	11.6963	11.6414	11.6121	11.9275	0.127009	11.6499	0.0427123	-0.277578	0.0230037
EG546896	4.61881	4.49052	4.75515	4.33632	4.37614	4.32106	4.62149	0.132338	4.34451	0.0284382	-0.276987	0.0239205
SRISNF2L	4.73783	4.78494	4.63171	4.3587	4.58361	4.38456	4.71816	0.0784864	4.44229	0.123066	-0.275873	0.0306847
ZADH2	8.264	8.44778	8.27108	8.02213	8.08029	8.05335	8.32762	0.10412	8.05192	0.0291061	-0.275703	0.0115377
TWF2	6.12748	6.39307	6.30652	5.90374	6.00184	6.09791	6.27569	0.135452	6.00116	0.097086	-0.274533	0.0462422
USP38	6.51146	6.60955	6.52641	6.28714	6.25739	6.28182	6.54914	0.0528499	6.27545	0.0158632	-0.273689	0.00100865
TMEM55A	8.31835	8.36597	8.39369	8.07478	8.03854	8.14943	8.35933	0.0381058	8.08758	0.0565421	-0.271749	0.00230953
CRCP	7.88551	7.89205	7.97287	7.70105	7.4814	7.7662	7.91681	0.0486621	7.64955	0.149222	-0.267262	0.0419981
TMEM82	10.6227	10.6796	10.6534	10.3842	10.43	10.3483	10.6519	0.0284834	10.3875	0.0409544	-0.264442	0.000781449
UBA5	9.32525	9.44573	9.51863	9.1591	9.23618	9.10306	9.42987	0.0976601	9.16611	0.0668367	-0.263756	0.0181418
OLFR503	5.26409	5.29865	5.39449	5.04104	5.06953	5.05588	5.31908	0.0675565	5.05548	0.0142493	-0.263593	0.00271128
SCRN1	4.50233	4.6501	4.55237	4.28674	4.26034	4.36922	4.56827	0.0751592	4.30543	0.0567969	-0.262835	0.0084464
DBI	13.6164	13.8229	13.772	13.4404	13.4317	13.5511	13.7371	0.107575	13.4744	0.0665715	-0.262716	0.0228205
ANKRD23	4.69478	4.62651	4.48216	4.28483	4.41544	4.31513	4.60115	0.108554	4.33847	0.0683603	-0.262685	0.0238702
RAB5B	4.82858	4.80648	4.81578	4.4794	4.6602	4.52404	4.81695	0.0110977	4.55455	0.0941824	-0.262399	0.00869586
TMSB4X	13.0324	13.0541	13.0324	12.612	12.8773	12.8435	13.0396	0.012552	12.7776	0.144429	-0.262003	0.0351766
WBP4	6.99074	7.14434	7.26345	6.91117	6.89156	6.80985	7.13284	0.136714	6.87086	0.0537372	-0.261985	0.0366079
TBXAS1	5.01589	5.02588	4.9055	4.71854	4.81609	4.62733	4.98242	0.0668079	4.72065	0.0943999	-0.26177	0.0172407
CSNK2A2	8.21956	8.28829	8.4104	8.07849	8.05077	8.00706	8.30608	0.0966545	8.04544	0.036008	-0.260645	0.0119037
9330134C04RIK	6.53693	6.3836	6.65267	6.24758	6.24199	6.30196	6.5244	0.134971	6.26384	0.0331286	-0.26056	0.0314558
CLK2	4.95971	4.85722	4.98724	4.82518	4.58739	4.61059	4.93472	0.0685151	4.67439	0.131103	-0.260336	0.0380941
BEX2	4.82122	4.79398	4.72897	4.4755	4.41544	4.6731	4.78139	0.0473925	4.52135	0.134809	-0.260045	0.0344478
YIPF5	4.67189	4.4453	4.60181	4.36428	4.30916	4.2739	4.573	0.116009	4.31578	0.0455519	-0.25722	0.0232784
P2RX6	4.62291	4.71532	4.57988	4.36428	4.3498	4.4327	4.63937	0.0692037	4.38226	0.0442814	-0.257112	0.00561556
TLR12	4.68661	4.55886	4.68229	4.26778	4.51015	4.37985	4.64259	0.0725425	4.38593	0.121297	-0.256666	0.034666
TM9SF3	5.02643	4.90028	4.95971	4.63224	4.6602	4.82407	4.96214	0.0631056	4.7055	0.103628	-0.256637	0.0215116
CDX4	4.77746	4.64012	4.58753	4.34584	4.41258	4.48743	4.66837	0.0980677	4.41528	0.0708357	-0.253087	0.0222869
SMEK1	8.56484	8.70304	8.77598	8.3761	8.39968	8.51104	8.68129	0.107238	8.42894	0.0720702	-0.252349	0.0277127
RPRD2	4.64012	4.68661	4.49378	4.38097	4.3271	4.35642	4.60684	0.100633	4.35483	0.0269691	-0.252012	0.0138103
BAG2	4.54723	4.59735	4.73838	4.49826	4.27957	4.35194	4.62765	0.0991127	4.37659	0.111409	-0.251061	0.0434079
SFRS11	7.64047	7.62484	7.82532	7.45111	7.37803	7.51101	7.69688	0.111507	7.44672	0.0666024	-0.250161	0.0289429
GPR108	9.37399	9.20988	9.25893	9.10173	9.04424	8.95287	9.28094	0.08424	9.03295	0.0750703	-0.247989	0.0189942
TCIRG1	4.55118	4.48672	4.77035	4.36428	4.34504	4.35642	4.60275	0.148681	4.35524	0.00967384	-0.247506	0.0451391
IQCF3	4.81086	4.90607	4.64644	4.60597	4.53184	4.48417	4.78779	0.131343	4.54066	0.061379	-0.247128	0.0418674
MSN	4.5999	4.54723	4.53925	4.25241	4.31063	4.38195	4.56212	0.0329531	4.315	0.0648817	-0.247125	0.00417533
IRF5	4.63587	4.60645	4.77035	4.44221	4.49961	4.33807	4.67089	0.0873802	4.42663	0.0818918	-0.24426	0.0241704
GSPT2	4.44226	4.37871	4.61881	4.22944	4.26497	4.21458	4.47992	0.124403	4.23633	0.0258932	-0.243597	0.0293672
MAK10	8.52635	8.45075	8.53085	8.20668	8.24725	8.32494	8.50265	0.0450037	8.25962	0.0600941	-0.243027	0.00497067
CCDC132	6.62954	6.65312	6.75163	6.41881	6.47178	6.41765	6.6781	0.0647642	6.43608	0.0309255	-0.24202	0.00428368
TSN	6.50452	6.26597	6.50144	6.17456	6.14339	6.22954	6.42398	0.136848	6.1825	0.0436236	-0.241483	0.04359
RABL3	9.10919	9.19981	9.20988	8.98548	8.93548	8.87926	9.17296	0.0554532	8.93341	0.0531418	-0.239556	0.00568371
ZFP523	4.61107	4.49052	4.72399	4.3341	4.42197	4.36138	4.60853	0.116758	4.37248	0.0449744	-0.236044	0.0308592
GJA10	4.64351	4.65435	4.49378	4.28302	4.39435	4.40692	4.59721	0.0897377	4.36143	0.0681973	-0.235784	0.022291
NT5C2	4.5291	4.5362	4.68758	4.39319	4.2361	4.42109	4.58429	0.0895172	4.35013	0.0997299	-0.234163	0.0389161
ASCC2	4.65786	4.68661	4.52272	4.51418	4.30916	4.3468	4.6224	0.0875155	4.39005	0.109135	-0.232353	0.0451552
MRPL20	9.5648	9.50299	9.67833	9.35946	9.45544	9.2357	9.58204	0.0889276	9.3502	0.110164	-0.231839	0.0470429
MRPL14	10.4764	10.4581	10.3727	10.1936	10.2148	10.206	10.4357	0.0553233	10.2048	0.010689	-0.230945	0.00207953
KIF12	4.52545	4.59735	4.61466	4.47167	4.27271	4.30167	4.57915	0.0473052	4.34868	0.107489	-0.230473	0.027298
MED16	8.03779	7.81639	7.81663	7.68436	7.70105	7.59745	7.89027	0.127758	7.66095	0.055624	-0.229315	0.0463751
CLINT1	4.77746	4.5177	4.64062	4.35326	4.4688	4.42673	4.64526	0.129944	4.41626	0.0584792	-0.228996	0.0496429
RMND5B	5.49006	5.45862	5.63536	5.36395	5.236	5.3009	5.52802	0.0942845	5.30028	0.0639819	-0.227732	0.0257771
TCF3	4.56243	4.48672	4.69702	4.32079	4.44918	4.29977	4.58206	0.106519	4.35658	0.0808792	-0.225476	0.0432435
ARMCX3	4.64012	4.46149	4.52272	4.32951	4.34079	4.27787	4.54144	0.0907783	4.31606	0.0335467	-0.225387	0.0156847
OLFR133	4.81601	4.94971	4.95528	4.58693	4.73394	4.72449	4.907	0.0788477	4.68179	0.0822853	-0.225213	0.0267105
CAPZB	9.89594	10.0599	9.94011	9.66785	9.73317	9.83053	9.96531	0.0848349	9.74385	0.0818592	-0.221462	0.0312644
RRS1	4.45154	4.50264	4.57554	4.36123	4.24973	4.25522	4.50991	0.0623217	4.28872	0.0628477	-0.221183	0.0123655
GNA15	4.74677	4.73565	4.64644	4.36428	4.53184	4.5741	4.70962	0.0549973	4.49007	0.110973	-0.219546	0.037283
ACAA2	9.68696	9.85156	9.77696	9.54727	9.44977	9.66163	9.77183	0.0824216	9.55289	0.106043	-0.218936	0.0476612
PHF1	4.39726	4.55886	4.64644	4.34351	4.27598	4.32737	4.53419	0.126407	4.31562	0.0352647	-0.218569	0.0448002
SOAT1	5.92734	6.0638	6.07589	5.76388	5.91499	5.73725	6.02234	0.0824972	5.80538	0.0958574	-0.216968	0.0410842
IER3IP1	9.19923	9.13213	9.19175	8.94173	8.85034	9.08087	9.17437	0.0367714	8.95765	0.116084	-0.216725	0.036834
PHEX	4.68661	4.56336	4.7445	4.46839	4.40711	4.47128	4.66483	0.0925125	4.44893	0.0362439	-0.2159	0.0197129
PIP4K2B	5.83147	5.84188	5.93635	5.69419	5.60752	5.66064	5.8699	0.0577801	5.65412	0.0437008	-0.215783	0.00670249
KLHL24	4.52545	4.62651	4.44152	4.30042	4.35404	4.30167	4.53116	0.0926304	4.31871	0.0306061	-0.212452	0.0195711
OLFR427	4.56628	4.55575	4.69702	4.38686	4.36123	4.43858	4.60635	0.0787026	4.39555	0.0394028	-0.210797	0.0142803
TRMT2A	4.63224	4.41868	4.52272	4.36123	4.24114	4.34008	4.52455	0.10679	4.31415	0.0641044	-0.210398	0.0429924
IFNGR1	9.13165	9.23124	9.20391	8.98383	8.86645	9.08556	9.18893	0.0514565	8.97861	0.109647	-0.210321	0.0396424
DYNLL2	4.49826	4.53972	4.6593	4.41186	4.31063	4.3468	4.56576	0.0836176	4.35643	0.0512935	-0.209332	0.020907
VPS26A	4.55873	4.65435	4.65012	4.41508	4.38423	4.44181	4.62107	0.054029	4.41371	0.0288151	-0.20736	0.00421842
GPS1	4.54723	4.48672	4.49378	4.37583	4.2622	4.26919	4.50924	0.0330857	4.30241	0.0636824	-0.206836	0.00753277
DNAJC10	4.8575	4.73565	4.63171	4.46839	4.54625	4.58986	4.74162	0.113014	4.53483	0.0615338	-0.206787	0.0496467
ZRANB2	9.52019	9.44003	9.56149	9.30062	9.29011	9.31259	9.50724	0.06176	9.30111	0.0112477	-0.20613	0.00471969
CKLF	4.63224	4.64012	4.62291	4.38423	4.3714	4.52404	4.63176	0.00861424	4.42656	0.0846659	-0.205201	0.0139596
1110049F12RIK	5.65554	5.68177	5.74618	5.49407	5.37598	5.59899	5.6945	0.0466443	5.48968	0.11157	-0.20482	0.042659
TRAM2	4.52545	4.47913	4.59687	4.28674	4.2883	4.41258	4.53382	0.0593175	4.32921	0.0722099	-0.20461	0.0192297
SRRD	4.85184	4.80129	4.82745	4.5486	4.74367	4.57847	4.82686	0.0252807	4.62358	0.105069	-0.203275	0.0311398
D930036B08RIK	4.70778	4.64012	4.61059	4.41186	4.4688	4.46839	4.65283	0.0498284	4.44968	0.0327592	-0.203148	0.00412752
BC008163	4.58063	4.50264	4.61059	4.42932	4.31223	4.34962	4.56462	0.0557249	4.36372	0.059809	-0.200899	0.0130881
2610036D13RIK	6.20763	6.08521	6.25539	5.96536	5.98471	5.99958	6.18274	0.0877747	5.98322	0.0171616	-0.199527	0.0180844
	11.2412	11.0687	11.1429	11.0013	10.9278	10.9278	11.1509	0.086565	10.9523	0.0424429	-0.198608	0.0234159
A830007P12RIK	7.05142	7.0092	6.93613	6.77619	6.85277	6.77224	6.99891	0.0583294	6.8004	0.0453964	-0.198517	0.00964725
6720456H20RIK	4.39019	4.53972	4.54723	4.27095	4.32501	4.29054	4.49238	0.0885786	4.2955	0.0273648	-0.19688	0.0212371
ASPH	4.63587	4.68229	4.71348	4.51775	4.45511	4.47128	4.67721	0.0390546	4.48138	0.0325204	-0.195836	0.00261929
B230218L05RIK	4.46149	4.56771	4.48216	4.24268	4.36915	4.31745	4.50379	0.0563145	4.30976	0.0635836	-0.194025	0.016725
T2	4.48104	4.5177	4.45493	4.21722	4.34504	4.30942	4.48456	0.0315309	4.29056	0.06596	-0.193998	0.0100606
POMGNT1	4.58391	4.48672	4.49378	4.35052	4.2951	4.33807	4.52147	0.0541925	4.32789	0.0290738	-0.193576	0.00549969
ARL6	4.54297	4.49785	4.49785	4.35326	4.31223	4.29395	4.51289	0.0260517	4.31981	0.0303706	-0.193079	0.00112055
RNF135	5.88066	5.9877	5.93266	5.72878	5.82719	5.66694	5.93367	0.0535247	5.74097	0.0808172	-0.192704	0.026215
OLFR675	4.52102	4.62651	4.62704	4.40799	4.36123	4.42939	4.59152	0.0610615	4.39954	0.0348604	-0.191986	0.00910847
PMM2	4.56966	4.43498	4.45829	4.23349	4.28469	4.37172	4.48764	0.071982	4.29663	0.0698878	-0.19101	0.0300014
2610002J02RIK	8.18031	8.02946	8.1408	7.92656	7.98929	7.8626	8.11686	0.0782244	7.92615	0.0633456	-0.190709	0.0304537
FABP9	4.63224	4.59086	4.53505	4.42556	4.3714	4.39019	4.58605	0.0487727	4.39572	0.0274959	-0.190331	0.00415979
OLFR1359	4.5291	4.5177	4.61881	4.31593	4.45867	4.32737	4.5552	0.055379	4.36732	0.0793159	-0.187878	0.0282016
CNOT2	8.82458	8.78764	8.7285	8.61404	8.64343	8.52437	8.78024	0.0484687	8.59395	0.0620205	-0.186291	0.0148622
TGFB2	4.64351	4.48334	4.54297	4.32737	4.3714	4.41258	4.55661	0.0809504	4.37045	0.0426149	-0.186156	0.0243505
CYP3A16	4.55118	4.5057	4.36768	4.27787	4.27598	4.31297	4.47485	0.0955615	4.28894	0.0208317	-0.185914	0.0301484
FIGF	4.39522	4.50264	4.44152	4.29251	4.23229	4.25794	4.44646	0.0538817	4.26092	0.0302212	-0.185545	0.00650702
AGER	4.58391	4.4944	4.45493	4.41832	4.29326	4.26599	4.51108	0.0660895	4.32586	0.0812282	-0.185224	0.0375254
ITIH1	4.44841	4.48672	4.48589	4.29251	4.28302	4.29054	4.47367	0.0218841	4.28869	0.00501227	-0.184979	0.000140042
5630401D24RIK	4.60291	4.6223	4.49785	4.35611	4.41832	4.39555	4.57436	0.0669615	4.38999	0.031473	-0.184362	0.0124885
TCTEX1D4	4.44226	4.52135	4.51418	4.30728	4.32924	4.29054	4.49259	0.0437399	4.30902	0.0194079	-0.183574	0.00266311
SNTG1	4.52545	4.32737	4.4158	4.2726	4.22507	4.22099	4.42287	0.0992305	4.23955	0.0286906	-0.18332	0.0371511
ARHGAP19	4.43064	4.43837	4.58753	4.28302	4.31223	4.3115	4.48551	0.0884316	4.30225	0.0166601	-0.183263	0.0242875
4933425M15RIK	4.53602	4.33889	4.42877	4.22013	4.30526	4.22939	4.43456	0.0986906	4.25159	0.0467089	-0.182967	0.0440089
KLRA16	4.5999	4.42197	4.57067	4.3119	4.36915	4.36428	4.53085	0.095418	4.34844	0.0317419	-0.182405	0.0347878
KCNH2	4.57703	4.47913	4.45116	4.39019	4.2513	4.31925	4.50244	0.0660909	4.32025	0.0694495	-0.182192	0.0301709
FERMT3	4.47457	4.54723	4.47913	4.36428	4.30128	4.29054	4.50031	0.0406963	4.3187	0.0398357	-0.181611	0.00524626
AFG3L1	5.28482	5.10417	5.16321	5.0194	4.94746	5.04414	5.18407	0.092113	5.00367	0.0502216	-0.180399	0.0408097
TRIM29	4.73783	4.75515	4.68758	4.5486	4.51775	4.57847	4.72685	0.035101	4.54827	0.0303624	-0.17858	0.00263344
ZFP367	4.45829	4.43158	4.58391	4.33167	4.35404	4.25246	4.49126	0.0813444	4.31272	0.0533768	-0.178536	0.0335877
HSD11B1	4.36705	4.44181	4.51418	4.26149	4.27124	4.25794	4.44101	0.0735657	4.26355	0.00688567	-0.177459	0.0141457
NAMPT	4.47872	4.58095	4.61466	4.46149	4.37361	4.30745	4.55811	0.0707866	4.38085	0.0772716	-0.177261	0.0428218
OLFR1198	4.68229	4.62651	4.58391	4.48672	4.34733	4.52806	4.63091	0.0493374	4.45404	0.094692	-0.176871	0.0455082
RASGRF1	4.42226	4.50264	4.41906	4.33892	4.1972	4.28302	4.44799	0.0473599	4.27305	0.0713845	-0.174942	0.0240767
DKKL1	4.49105	4.38753	4.44152	4.26443	4.2883	4.25246	4.44003	0.0517735	4.26839	0.0182453	-0.171641	0.00563316
WDR31	4.67189	4.66292	4.72399	4.41186	4.54625	4.58644	4.68626	0.0329783	4.51485	0.0914291	-0.171416	0.0378537
RBM42	9.26108	9.28287	9.24948	9.12859	9.11119	9.03988	9.26448	0.016951	9.09322	0.0470058	-0.171261	0.00403717
DHRS9	4.49105	4.44181	4.35742	4.24131	4.27431	4.2611	4.43009	0.0675819	4.25891	0.0166113	-0.171185	0.0130486
MRPL51	4.72008	4.58095	4.66395	4.47167	4.54625	4.43572	4.65499	0.0699994	4.48454	0.0563827	-0.170449	0.0303702
RBMS1	4.65786	4.71532	4.64062	4.43939	4.47913	4.58986	4.67127	0.0391136	4.50279	0.0779772	-0.168474	0.0287026
CXCR5	4.36092	4.3819	4.50967	4.23496	4.25606	4.25675	4.4175	0.0805115	4.24926	0.0123884	-0.168241	0.0232238
OLFR898	4.52545	4.56771	4.62704	4.48672	4.41832	4.31513	4.5734	0.0510317	4.40672	0.0863804	-0.166677	0.0451277
TUFT1	4.44226	4.43498	4.40938	4.29826	4.23827	4.25052	4.42887	0.0172664	4.26235	0.0316936	-0.166523	0.00132926
MGL1	4.39726	4.42557	4.40657	4.29048	4.21839	4.22939	4.4098	0.0144247	4.24609	0.0388357	-0.163715	0.00238412
ODF4	4.70302	4.53972	4.53925	4.41186	4.43346	4.44807	4.594	0.0944163	4.43113	0.0182188	-0.162869	0.0426565
TCEB2	12.612	12.5184	12.5144	12.3785	12.3598	12.4187	12.5483	0.0552137	12.3857	0.0300651	-0.162608	0.0109907
WDFY3	4.41708	4.54723	4.41906	4.2726	4.2951	4.32951	4.46112	0.0745759	4.29907	0.0286634	-0.162052	0.0246016
THNSL1	4.81086	4.78494	4.67799	4.59136	4.59924	4.59743	4.75793	0.0704358	4.59601	0.00412574	-0.161918	0.0164721
MUP2	4.52545	4.40448	4.40034	4.26443	4.3271	4.25522	4.44342	0.0710695	4.28225	0.0391142	-0.161174	0.0262639
GDAP1	4.39019	4.3819	4.40657	4.26939	4.21839	4.20895	4.39289	0.0125547	4.23224	0.0325145	-0.160646	0.00133453
URB2	6.30047	6.271	6.26667	6.09791	6.12813	6.1325	6.27938	0.0183916	6.11951	0.01884	-0.159869	0.000462201
OLFR488	4.47457	4.42197	4.37583	4.29464	4.20793	4.29229	4.42412	0.0494074	4.26495	0.0493954	-0.15917	0.0168733
GM527	4.39522	4.53972	4.45493	4.31593	4.30526	4.29229	4.46329	0.0726127	4.30449	0.0118412	-0.158798	0.0201478
TBXAS1	4.46149	4.59086	4.45493	4.3587	4.32501	4.34962	4.50243	0.0766547	4.34444	0.017432	-0.157985	0.0253317
CYP2C50	4.43064	4.36397	4.50132	4.25241	4.29326	4.27957	4.43198	0.0686849	4.27508	0.0207928	-0.156896	0.0193223
A830006F12RIK	4.38456	4.34417	4.47913	4.26149	4.23495	4.24114	4.40262	0.0692657	4.24586	0.0138823	-0.156761	0.0184041
LY6D	4.49105	4.56771	4.53925	4.33632	4.37361	4.41832	4.53267	0.0387505	4.37608	0.041055	-0.156585	0.00862231
4930572J05RIK	4.54297	4.65858	4.55237	4.50264	4.38686	4.39555	4.58464	0.0642061	4.42835	0.0644874	-0.156294	0.0409481
PCDHB3	4.32079	4.46514	4.34092	4.22256	4.20903	4.227	4.37562	0.0781785	4.21953	0.0093587	-0.156086	0.0264485
BTBD3	5.44792	5.42376	5.34079	5.236	5.27462	5.23981	5.40416	0.056192	5.25014	0.0212877	-0.154018	0.0113381
GZME	4.48417	4.41574	4.37047	4.27095	4.26367	4.2739	4.42346	0.0572432	4.26951	0.00526379	-0.153952	0.00974373
ASCL3	4.42785	4.55053	4.49785	4.30728	4.31873	4.39287	4.49208	0.0615422	4.33962	0.0464643	-0.152452	0.0266757
TRP53I11	4.5291	4.42557	4.4158	4.33632	4.29719	4.28302	4.45682	0.0627847	4.30551	0.0276101	-0.151311	0.018761
WDR66	4.43385	4.43158	4.35494	4.30244	4.26034	4.20383	4.40679	0.0449188	4.25553	0.0494819	-0.151252	0.0172465
ABCG3	4.46462	4.40726	4.36519	4.24652	4.24973	4.28872	4.41236	0.049911	4.26166	0.0234937	-0.150699	0.00909271
OLFR317	4.45154	4.37361	4.5057	4.30728	4.3498	4.22239	4.44361	0.0664019	4.29315	0.0648689	-0.150461	0.0484459
GRIA1	4.363	4.49785	4.39051	4.24794	4.27431	4.28129	4.41712	0.0712527	4.26785	0.0175856	-0.149275	0.0243851
KLK1B8	4.49826	4.37122	4.47913	4.3341	4.3144	4.25246	4.44953	0.0684967	4.30032	0.0426021	-0.149216	0.0327751
PBX1	4.44541	4.35219	4.51818	4.24268	4.31645	4.30942	4.43859	0.0832074	4.28952	0.0407126	-0.149077	0.0494423
KRT34	4.43993	4.48334	4.39051	4.31398	4.29326	4.2611	4.43793	0.0464478	4.28945	0.026641	-0.14848	0.00862992
UGT8A	4.41435	4.45116	4.4158	4.30728	4.26654	4.26422	4.4271	0.020849	4.27934	0.024218	-0.14776	0.00131841
TRPV6	4.54723	4.42557	4.51818	4.39319	4.34504	4.3115	4.49699	0.063539	4.34991	0.0410603	-0.147081	0.0281105
EFCAB4B	4.38	4.39555	4.47167	4.27598	4.22255	4.30745	4.41574	0.0490554	4.26866	0.0429211	-0.147075	0.0174206
CANT1	4.48417	4.43158	4.37047	4.25241	4.31063	4.28302	4.42874	0.0569044	4.28202	0.0291248	-0.146719	0.0164643
LOC665250	12.2501	12.135	12.3054	12.0783	12.0751	12.0985	12.2302	0.086928	12.084	0.01267	-0.146235	0.0448648
HCLS1	4.56243	4.61722	4.61059	4.49484	4.38097	4.48001	4.59675	0.0299031	4.45194	0.0619099	-0.144805	0.0218108
OLFR1093	4.46149	4.50264	4.49785	4.32737	4.37811	4.32525	4.48733	0.0225056	4.34358	0.0299283	-0.143751	0.00265635
EG240327	4.5057	4.47547	4.56628	4.42932	4.31063	4.37653	4.51582	0.0462396	4.37216	0.0594647	-0.143653	0.0298458
AADAT	4.48801	4.40448	4.50132	4.30244	4.34296	4.31925	4.4646	0.0524922	4.32155	0.0203594	-0.143052	0.0116841
NXT1	4.48801	4.45829	4.48216	4.37583	4.38097	4.24381	4.47615	0.0157464	4.33354	0.0777472	-0.142616	0.0357345
MDK	4.35096	4.40726	4.41906	4.19065	4.2951	4.26422	4.39243	0.036389	4.24999	0.0536621	-0.142438	0.0190201
GA_X5J8B7W2BV0-3116-4045	4.52545	4.45829	4.53123	4.31593	4.3714	4.40448	4.50499	0.0405494	4.36394	0.0447438	-0.14105	0.0155286
LOC554292	4.34877	4.47212	4.41258	4.24652	4.23973	4.32525	4.41116	0.0616889	4.2705	0.0475328	-0.140657	0.0352425
ROR1	4.47457	4.43158	4.38573	4.29048	4.31223	4.26758	4.43063	0.044431	4.2901	0.0223238	-0.140531	0.00807198
PEX5L	4.35096	4.42557	4.46149	4.30042	4.30326	4.2131	4.41267	0.0563786	4.27226	0.0512559	-0.140414	0.0331578
OLFR1355	4.35843	4.39555	4.45116	4.27598	4.26367	4.24652	4.40171	0.0466743	4.26206	0.0147938	-0.139654	0.00781532
ENG	4.40276	4.47913	4.38573	4.23496	4.32079	4.29395	4.42254	0.0497418	4.28323	0.0439116	-0.139304	0.0220343
MTAP7D3	4.44841	4.32079	4.42252	4.23635	4.25449	4.28302	4.39724	0.067457	4.25795	0.0235244	-0.139289	0.027863
PSPH	4.363	4.40448	4.3976	4.25861	4.30128	4.1895	4.38836	0.022227	4.2498	0.0564079	-0.138564	0.0166986
TDPOZ3	4.44226	4.45469	4.30745	4.2741	4.2622	4.25246	4.40147	0.0816541	4.26292	0.0108408	-0.138547	0.043534
ZFP709	4.53602	4.42197	4.48216	4.35611	4.39658	4.2739	4.48005	0.0570559	4.3422	0.0625149	-0.137852	0.0477768
OLFR843	4.40932	4.32288	4.45116	4.27957	4.25745	4.23446	4.39445	0.0654224	4.25716	0.0225575	-0.137296	0.0263813
ARMC9	4.49484	4.5291	4.48589	4.33632	4.38423	4.37985	4.50328	0.0228069	4.3668	0.0264851	-0.136475	0.00249332
2610016F04RIK	5.94193	5.87268	5.96334	5.84597	5.72946	5.79393	5.92598	0.0473853	5.78979	0.0583652	-0.136197	0.0349199
NR1H5	4.46839	4.32737	4.41906	4.24652	4.28469	4.27529	4.40494	0.0715633	4.26883	0.0198836	-0.136106	0.03373
HDGFRP3	4.43064	4.41574	4.49378	4.30728	4.29942	4.32525	4.44672	0.0414326	4.31065	0.0132404	-0.136072	0.00562287
BIN1	4.46839	4.43158	4.36768	4.30042	4.27957	4.28674	4.42255	0.0509603	4.28891	0.0105916	-0.133639	0.0112717
MYO15	4.43064	4.40147	4.36519	4.30244	4.248	4.24776	4.3991	0.0327878	4.26607	0.031498	-0.133032	0.00714092
CYP26A1	4.48801	4.55053	4.51418	4.32079	4.46221	4.37172	4.51757	0.0313984	4.38491	0.0716232	-0.132661	0.0424654
CLEC5A	4.39522	4.3612	4.40938	4.28129	4.26497	4.22239	4.3886	0.0247647	4.25621	0.0304097	-0.132387	0.00426759
ARR3	4.37456	4.3119	4.40034	4.21002	4.27787	4.20175	4.36226	0.0454844	4.22988	0.041765	-0.132384	0.0205957
HIVEP2	4.40932	4.50929	4.44841	4.33167	4.27957	4.36138	4.45567	0.0503812	4.32421	0.0414128	-0.131467	0.0250881
ASAH1	4.47457	4.36397	4.34515	4.26149	4.28302	4.24512	4.39457	0.0699241	4.26321	0.0190085	-0.13136	0.0348513
VWDE	4.42226	4.47547	4.37298	4.30244	4.34504	4.23143	4.42357	0.0512573	4.29297	0.05739	-0.130603	0.0423973
GPR37L1	4.54297	4.46514	4.52272	4.41186	4.38097	4.3468	4.51028	0.0403796	4.37987	0.032544	-0.130403	0.012108
SOX17	4.43064	4.42197	4.45493	4.27957	4.25265	4.38456	4.43585	0.0170884	4.30559	0.0697017	-0.130251	0.0347281
FBXO40	4.3872	4.47913	4.4259	4.25097	4.36642	4.28498	4.43074	0.0461565	4.30079	0.0593289	-0.129948	0.0401679
GABRB3	4.43993	4.34978	4.36519	4.23062	4.27957	4.25675	4.38497	0.0482212	4.25565	0.0244927	-0.12932	0.0143597
HNRNPH2	4.3872	4.34134	4.4158	4.20666	4.24557	4.30745	4.38145	0.0375586	4.25323	0.0508303	-0.128218	0.0245858
TENC1	4.5137	4.39555	4.4259	4.32079	4.32079	4.30942	4.44505	0.0613587	4.317	0.00656755	-0.128043	0.0228822
NIP7	4.55575	4.49052	4.45493	4.3119	4.38686	4.41832	4.5004	0.0511303	4.37236	0.0546742	-0.128041	0.041446
PTPRR	4.34877	4.37122	4.44841	4.22677	4.27124	4.28872	4.38946	0.0522647	4.26224	0.0319399	-0.12722	0.0228094
TRAT1	4.43707	4.52545	4.40657	4.34351	4.33605	4.30942	4.45636	0.0617402	4.32966	0.0179199	-0.126706	0.0269352
OLFR1014	4.41435	4.43158	4.37583	4.29826	4.28469	4.2611	4.40725	0.0285445	4.28135	0.0187996	-0.125904	0.00309615
TMPRSS5	4.363	4.37361	4.46514	4.25546	4.27787	4.2958	4.40058	0.0561584	4.27637	0.0202114	-0.124209	0.0226661
V1RC32	4.39522	4.40726	4.30551	4.21465	4.27124	4.25052	4.36933	0.055598	4.24547	0.0286319	-0.123861	0.0265239
SPAG6	4.28664	4.32288	4.40345	4.23349	4.21722	4.19771	4.33766	0.0597927	4.21614	0.0179139	-0.121517	0.0279929
SPAG16	4.45469	4.3612	4.48216	4.30518	4.31223	4.31745	4.43268	0.0634132	4.31162	0.00616106	-0.121065	0.0301807
CYP2C68	4.43064	4.33889	4.34092	4.26939	4.22059	4.25794	4.37015	0.0523936	4.24931	0.0255175	-0.120844	0.0229292
GNAS	4.36954	4.37361	4.38573	4.22558	4.29942	4.24236	4.37629	0.00842211	4.25578	0.0387069	-0.120506	0.00621592
OLFR1157	4.40555	4.3819	4.35742	4.26443	4.30916	4.21044	4.38162	0.0240672	4.26134	0.049433	-0.12028	0.0192825
NUMBL	4.4249	4.34417	4.33323	4.24955	4.24424	4.24776	4.36743	0.050064	4.24719	0.00270058	-0.120248	0.0142124
TUBD1	5.47532	5.4164	5.49327	5.40282	5.28482	5.33678	5.46166	0.0402136	5.34148	0.0591397	-0.120182	0.0436484
EG622976	4.36954	4.35642	4.4259	4.29826	4.22713	4.26599	4.38395	0.0369142	4.26379	0.0356142	-0.120157	0.0153818
MFN1	4.39252	4.33169	4.31384	4.23349	4.20793	4.23709	4.34602	0.0412507	4.22617	0.0158978	-0.119848	0.00933904
GDF2	4.35325	4.40726	4.42877	4.31829	4.28469	4.23007	4.39643	0.038906	4.27768	0.0445277	-0.118746	0.025391
AIM2	4.49826	4.5177	4.40345	4.36428	4.38097	4.31925	4.47314	0.0611256	4.35483	0.0319255	-0.118306	0.0410859
INTS6	4.42785	4.29128	4.33045	4.23496	4.23495	4.22589	4.34986	0.0703247	4.23193	0.00523425	-0.117927	0.0442755
C330027C09RIK	4.43064	4.39051	4.44152	4.28302	4.31063	4.31745	4.42089	0.0268649	4.3037	0.0182356	-0.117187	0.00333895
VPREB1	4.82858	4.84529	4.88465	4.71456	4.77427	4.71954	4.85284	0.0287846	4.73613	0.0331315	-0.116716	0.00998492
PLG	4.42785	4.45829	4.46149	4.28483	4.35169	4.36138	4.44921	0.0185649	4.33263	0.0416796	-0.116573	0.0114643
E230025N22RIK	4.39931	4.45116	4.4259	4.2726	4.36397	4.29229	4.42546	0.0259296	4.30962	0.0480894	-0.115838	0.021347
FOXD3	4.45469	4.37871	4.44841	4.29464	4.30916	4.33154	4.42727	0.0421705	4.31178	0.018589	-0.115486	0.01225
TAS2R129	4.39522	4.37122	4.41906	4.29251	4.27957	4.26758	4.39516	0.0239206	4.27989	0.0124685	-0.115275	0.0017772
KCNQ2	4.33743	4.31407	4.36768	4.25546	4.18702	4.23143	4.33973	0.0268764	4.22464	0.0347213	-0.115088	0.0104977
OLFR1055	4.44541	4.40147	4.33045	4.30042	4.26796	4.26422	4.39244	0.0580119	4.27753	0.0199088	-0.114913	0.0315195
OLFR449	4.35843	4.39555	4.42252	4.2741	4.29009	4.27209	4.39217	0.0321799	4.27876	0.00986188	-0.113404	0.00429677
HCN1	4.39522	4.35642	4.35494	4.24131	4.30326	4.22375	4.36886	0.0228432	4.25611	0.0417694	-0.11275	0.0148282
OLFR444	4.40276	4.29526	4.33045	4.25399	4.23349	4.20383	4.34282	0.0548063	4.23043	0.0252197	-0.11239	0.0320776
TAAR7F	4.45829	4.46514	4.36219	4.30244	4.34733	4.29977	4.42854	0.0575595	4.31651	0.0267229	-0.112026	0.0377475
TACC2	4.40555	4.3612	4.41258	4.28483	4.30705	4.25246	4.39311	0.0278591	4.28145	0.0274539	-0.111663	0.00779015
UGT1A2	4.39019	4.42197	4.31811	4.23978	4.29942	4.25794	4.37675	0.0532175	4.26571	0.0305692	-0.111042	0.0350553
1700123K08RIK	4.40276	4.3689	4.36768	4.23978	4.31223	4.25522	4.37978	0.0199103	4.26908	0.0381592	-0.110705	0.0112037
SLC15A2	4.39252	4.40726	4.34791	4.2741	4.21839	4.32525	4.38256	0.0309007	4.27258	0.0534455	-0.109985	0.0367257
ABLIM3	4.36705	4.42197	4.37047	4.24794	4.30705	4.27529	4.3865	0.0307657	4.27676	0.0295812	-0.109733	0.0112186
PFKP	4.39522	4.46514	4.38573	4.30942	4.30526	4.30358	4.41536	0.0433696	4.30609	0.00300418	-0.109274	0.0121224
SIAH1B	4.41435	4.34134	4.35742	4.20586	4.30916	4.27081	4.37104	0.0383608	4.26195	0.0522207	-0.109092	0.043412
TDRKH	4.43385	4.40726	4.40034	4.32951	4.26034	4.32525	4.41381	0.0176902	4.30503	0.0387653	-0.108782	0.0114953
1700011F03RIK	4.3872	4.3612	4.46839	4.28129	4.31223	4.29789	4.4056	0.0559149	4.29713	0.0154844	-0.108462	0.0317368
1700123L14RIK	4.43064	4.43498	4.33855	4.29637	4.30916	4.2739	4.40139	0.0544662	4.29314	0.0178534	-0.108245	0.0307601
RLN1	4.38243	4.39896	4.35023	4.25241	4.2622	4.29395	4.37721	0.0247791	4.26952	0.0217173	-0.107686	0.00480061
DERL3	4.40276	4.36397	4.40034	4.23823	4.27787	4.32951	4.38902	0.0217287	4.28187	0.0457719	-0.107152	0.0215241
PSG25	4.36954	4.45116	4.40034	4.26443	4.29942	4.33599	4.40701	0.0412212	4.29994	0.0357855	-0.107068	0.0273468
CALCR	4.37204	4.27245	4.39051	4.24652	4.22255	4.24652	4.345	0.063505	4.23853	0.0138398	-0.106468	0.046999
OLFR298	4.43707	4.42197	4.49378	4.31593	4.37614	4.34219	4.45094	0.0378627	4.34475	0.0301854	-0.106187	0.019132
ZFYVE19	5.76272	5.77463	5.68247	5.67102	5.6053	5.62517	5.73994	0.0501224	5.63383	0.033703	-0.106112	0.0382925
MFAP2	4.39726	4.47913	4.44152	4.30518	4.35651	4.33807	4.4393	0.040977	4.33325	0.0260027	-0.106051	0.0193532
KRT5	4.33743	4.39051	4.40345	4.26778	4.27271	4.2739	4.37713	0.0349889	4.27146	0.00324331	-0.105668	0.00647799
LMAN1L	4.36092	4.34675	4.35742	4.21811	4.25896	4.27209	4.35503	0.00737936	4.24972	0.0281529	-0.105309	0.00330761
NFE2L2	4.39522	4.39319	4.42877	4.24955	4.32501	4.33154	4.40573	0.0199818	4.30203	0.0455682	-0.103695	0.0225638
OLFR65	4.45154	4.36642	4.44841	4.34351	4.31873	4.29395	4.42212	0.0482607	4.31873	0.0247778	-0.103392	0.0299048
RAGE	4.37456	4.39051	4.42252	4.29251	4.26796	4.31925	4.39586	0.0244248	4.29324	0.0256537	-0.102624	0.00739515
EG619517	4.35604	4.38456	4.37583	4.24526	4.31873	4.24512	4.37214	0.0146157	4.2697	0.0424594	-0.102442	0.0167987
OLFR58	4.363	4.37615	4.35023	4.26034	4.29009	4.23316	4.36313	0.0129575	4.26119	0.0284766	-0.101934	0.00485481
AF067061	4.41186	4.35642	4.35972	4.28302	4.25265	4.28674	4.376	0.031098	4.27414	0.0187014	-0.101862	0.00826786
RB1CC1	4.35096	4.35642	4.44152	4.26778	4.25606	4.32106	4.38297	0.0507802	4.28163	0.03464	-0.101332	0.0461497
OLFR874	4.38456	4.30166	4.38573	4.23218	4.28129	4.25522	4.35732	0.0482067	4.25623	0.0245702	-0.101088	0.0317949
PRAP1	13.8664	13.873	13.9416	13.8428	13.772	13.7635	13.8937	0.0416396	13.7928	0.0435586	-0.100868	0.0441497
OLFR10	4.43064	4.43498	4.35742	4.35611	4.27598	4.28872	4.40768	0.0435811	4.30694	0.0430612	-0.10074	0.0464899
RIC3	4.33965	4.39555	4.32817	4.23635	4.25896	4.26599	4.35445	0.036046	4.25377	0.0154861	-0.100688	0.0112878
CRIM2	4.46149	4.3689	4.40345	4.32525	4.29719	4.30942	4.41128	0.0467856	4.31062	0.0140661	-0.100663	0.0234003
NR4A3	4.4249	4.39051	4.38573	4.28483	4.26654	4.34962	4.40038	0.0213683	4.30033	0.0436545	-0.100048	0.0234736
TTC8	4.49826	4.47913	4.56198	4.40206	4.39658	4.44181	4.51312	0.0433778	4.41348	0.0246835	-0.0996366	0.0258695
OLFR386	4.35604	4.37361	4.36219	4.24652	4.30526	4.24381	4.36395	0.00891474	4.2652	0.0347225	-0.0987477	0.00883319
LCE1F	4.3271	4.3612	4.3976	4.26778	4.28129	4.24381	4.36197	0.0352553	4.26429	0.0189794	-0.0976742	0.013421
FUNDC1	4.32924	4.41574	4.33045	4.26034	4.24114	4.28129	4.35847	0.0495943	4.26092	0.0200791	-0.0975538	0.0342498
LOC100044179	4.39931	4.39896	4.36219	4.23218	4.2951	4.34219	4.38682	0.0213286	4.28982	0.0551961	-0.0969993	0.046904
CCDC47	4.40932	4.3819	4.4259	4.29826	4.35169	4.27644	4.40571	0.0222182	4.30879	0.0387165	-0.0969121	0.0197691
DMRTC1A	4.35096	4.32525	4.30942	4.28302	4.22612	4.18608	4.32854	0.0209675	4.23174	0.0487121	-0.096805	0.0341304
GM597	4.32079	4.39051	4.35257	4.25546	4.24973	4.26919	4.35463	0.034903	4.25813	0.010003	-0.0965009	0.0100044
RBPMS2	4.42785	4.34417	4.40657	4.30244	4.31223	4.27787	4.39287	0.043491	4.29751	0.0177006	-0.0953531	0.024509
ENOX1	4.35604	4.35404	4.38807	4.24794	4.32501	4.23978	4.36605	0.0190953	4.27091	0.0470262	-0.0951402	0.0314734
ATL1	4.31873	4.3819	4.32604	4.23349	4.26654	4.24512	4.34222	0.0345575	4.24838	0.0167649	-0.093842	0.0133514
5330439B14RIK	4.37204	4.32737	4.37831	4.31398	4.26497	4.21729	4.35924	0.0277776	4.26541	0.0483465	-0.0938299	0.0434735
H2-T24	4.36092	4.32951	4.33855	4.21621	4.23229	4.30167	4.34299	0.0161681	4.25006	0.0454141	-0.0929361	0.0288574
NLRP4E	4.47128	4.4101	4.4158	4.36705	4.32288	4.32951	4.43239	0.0337967	4.33981	0.0238206	-0.0925794	0.0178695
BC043934	4.35096	4.34134	4.41258	4.30042	4.29009	4.23709	4.3683	0.0386533	4.27587	0.0339736	-0.0924303	0.0358391
IL10RA	4.35325	4.39051	4.30942	4.22558	4.26939	4.28302	4.35106	0.0405898	4.25933	0.0300111	-0.0917324	0.0345968
PRLHR	4.36954	4.29128	4.3019	4.25399	4.2361	4.19771	4.32091	0.0424487	4.22927	0.0287554	-0.0916391	0.0363709
LRRTM2	4.38	4.33412	4.35972	4.23349	4.26497	4.30167	4.35795	0.02299	4.26671	0.0341223	-0.0912403	0.018445
CRYBA1	4.34214	4.37122	4.40034	4.31829	4.26654	4.25522	4.37123	0.0290984	4.28002	0.0336267	-0.0912141	0.0237394
GPR50	4.33965	4.40448	4.40657	4.26034	4.31645	4.30167	4.38357	0.0380455	4.29282	0.0290836	-0.0907519	0.0304335
DDX4	4.38243	4.33632	4.36768	4.27787	4.27431	4.26265	4.36214	0.0235442	4.27161	0.00795843	-0.0905305	0.00322694
FAM170A	4.33965	4.34978	4.43208	4.28483	4.28652	4.27957	4.37384	0.0506918	4.28364	0.0036267	-0.0901935	0.0371517
KLHL1	4.2958	4.33169	4.33855	4.26149	4.24673	4.18742	4.32201	0.0229589	4.23188	0.039206	-0.0901328	0.026388
TNFRSF13C	4.37204	4.33632	4.40657	4.3119	4.27598	4.25794	4.37165	0.0351266	4.28194	0.0274678	-0.0897086	0.0252473
MOBP	4.32079	4.38456	4.34092	4.29826	4.24235	4.23843	4.34876	0.0325992	4.25968	0.0334662	-0.0890804	0.0298627
1110018M03RIK	4.38243	4.41868	4.32817	4.28859	4.29719	4.27644	4.37642	0.0455558	4.28741	0.0104272	-0.089017	0.0299574
MMP1B	4.3872	4.40147	4.32604	4.30042	4.26034	4.29054	4.37157	0.0400733	4.28377	0.0208819	-0.0878026	0.0281612
PTPRM	4.38456	4.33169	4.31181	4.2571	4.2513	4.25675	4.34269	0.0376013	4.25505	0.00325032	-0.0876398	0.0158381
HIF1AN	4.33743	4.29128	4.31811	4.25861	4.20793	4.21971	4.3156	0.0231746	4.22875	0.0265238	-0.0868516	0.0129401
EG382109	4.36519	4.39051	4.33045	4.30942	4.248	4.27081	4.36205	0.0301544	4.27608	0.031044	-0.0859703	0.0262786
CCDC102A	4.39019	4.36642	4.38065	4.3341	4.2883	4.25977	4.37909	0.0119598	4.29405	0.0374967	-0.0850357	0.0200821
LOC100048684	4.41186	4.33889	4.34791	4.26443	4.31873	4.2611	4.36622	0.0397782	4.28142	0.0323538	-0.0848003	0.0457191
PLEKHA4	4.37204	4.39555	4.36219	4.31593	4.24557	4.32106	4.37659	0.0171352	4.29418	0.0421818	-0.0824091	0.0350142
SSH2	4.47128	4.43498	4.42877	4.39019	4.34296	4.35642	4.44501	0.0229609	4.36319	0.0243311	-0.0818197	0.0133053
RPGRIP1	4.35096	4.39051	4.40657	4.28674	4.27598	4.34219	4.38268	0.0286192	4.30164	0.0355289	-0.0810454	0.0370428
PTH2R	4.31726	4.33169	4.34791	4.23823	4.23107	4.28498	4.33229	0.015335	4.25143	0.0292764	-0.0808599	0.0132881
MAN1A2	4.32079	4.37122	4.37298	4.29826	4.2513	4.2739	4.355	0.0296341	4.27449	0.023483	-0.080513	0.021052
SMCR7L	4.30745	4.3689	4.32817	4.25861	4.248	4.25675	4.33484	0.031264	4.25446	0.00566396	-0.0803856	0.0118554
TMEFF2	4.36705	4.34978	4.32395	4.31398	4.23107	4.26422	4.34692	0.0216931	4.26976	0.0417279	-0.0771696	0.0467701
CLOCK	4.32924	4.30552	4.28945	4.22013	4.21044	4.26422	4.30807	0.0200178	4.2316	0.0286637	-0.0764728	0.0192927
SNX31	4.35096	4.31592	4.37298	4.26443	4.25265	4.29395	4.34662	0.0287766	4.27034	0.0212779	-0.0762808	0.0209872
CST11	4.3271	4.40726	4.35257	4.26285	4.29167	4.30551	4.36231	0.0409559	4.28668	0.0217623	-0.0756349	0.0476028
LRRC34	4.28453	4.34417	4.32817	4.27095	4.24337	4.21834	4.31895	0.0308705	4.24422	0.0263154	-0.0747318	0.0331864
OLFR262	4.33112	4.33412	4.3829	4.24131	4.30705	4.27644	4.34938	0.0290642	4.27493	0.0328982	-0.0744496	0.0424942
CHST3	4.32516	4.34675	4.35257	4.24955	4.29942	4.25522	4.34149	0.0144435	4.26806	0.0273011	-0.073432	0.0146371
GABRG2	4.33302	4.33889	4.38573	4.26285	4.31063	4.26422	4.35255	0.0288831	4.27923	0.0272024	-0.0733137	0.0328857
MYH8	4.35604	4.29526	4.35742	4.24268	4.29167	4.25522	4.33624	0.0354928	4.26319	0.0254489	-0.0730493	0.0442483
PPIL3	4.34214	4.27957	4.35257	4.26939	4.24337	4.24381	4.32476	0.039483	4.25219	0.0148967	-0.0725713	0.0407944
RNF128	4.36092	4.40448	4.34515	4.33167	4.29009	4.27209	4.37018	0.0307291	4.29795	0.0305571	-0.0722337	0.0446961
MRGPRB5	4.31726	4.32525	4.29826	4.24955	4.22713	4.2492	4.31359	0.0138643	4.24196	0.012843	-0.071629	0.00278561
DLGAP2	4.35325	4.32079	4.32222	4.27957	4.25265	4.25522	4.33209	0.0183422	4.26248	0.0148562	-0.0696096	0.00694409
ALOX12	4.29016	4.33632	4.29464	4.23218	4.26939	4.21626	4.30704	0.0254587	4.23928	0.027266	-0.0677645	0.034635
PITPNC1	4.35096	4.32737	4.33605	4.25399	4.2513	4.3115	4.33813	0.0119338	4.27226	0.0340094	-0.0658619	0.0340186
EG432637	4.38456	4.30761	4.35494	4.28483	4.29326	4.27529	4.34904	0.0388168	4.28446	0.00899199	-0.0645726	0.0484659
SERF1	4.35604	4.34417	4.33323	4.30244	4.28129	4.25675	4.34448	0.0114057	4.28016	0.0228678	-0.0643237	0.012064
GOLPH3	4.29976	4.3119	4.33045	4.23978	4.23229	4.28302	4.31403	0.0154552	4.2517	0.0273813	-0.0623382	0.0264378
PHF6	4.34877	4.35404	4.36768	4.2571	4.32924	4.30167	4.35683	0.00975836	4.296	0.0364017	-0.0608275	0.0490329
RAD51L3	4.39252	4.35881	4.33855	4.29637	4.28469	4.32737	4.36329	0.0272668	4.30281	0.0220585	-0.0604854	0.040454
OLFR366	4.34646	4.32951	4.37047	4.27957	4.2951	4.29054	4.34881	0.0205802	4.2884	0.00798319	-0.0604093	0.00903725
TMEM47	4.33743	4.3819	4.40034	4.31398	4.32288	4.30358	4.37322	0.0323417	4.31348	0.00965663	-0.0597423	0.037448
OLFR308	4.36705	4.39896	4.37047	4.32525	4.32924	4.30551	4.37883	0.0175192	4.32	0.0127076	-0.0588294	0.00925284
SSX9	4.29789	4.32079	4.28611	4.27095	4.24973	4.21458	4.3016	0.0176373	4.24509	0.028474	-0.056512	0.0431413
NES	4.36705	4.33169	4.34791	4.26285	4.29326	4.32106	4.34888	0.0177011	4.29239	0.0291127	-0.0564944	0.0453805
EMR1	4.30942	4.34675	4.34092	4.24955	4.27431	4.30551	4.33236	0.0200832	4.27646	0.0280395	-0.0559083	0.048432
CYP2G1	4.33743	4.31592	4.28611	4.25861	4.26367	4.25052	4.31315	0.0257695	4.2576	0.00663408	-0.0555506	0.0224399
CLEC5A	4.34446	4.34978	4.31181	4.28859	4.27124	4.28129	4.33535	0.0205547	4.28037	0.0087141	-0.0549788	0.0129983
SYNJ2BP	4.32924	4.30552	4.30551	4.25399	4.24973	4.27644	4.31342	0.0136995	4.26005	0.0143506	-0.05337	0.00959451
OLFR234	4.30151	4.30761	4.2741	4.24955	4.26367	4.21147	4.29441	0.0178461	4.24156	0.0270032	-0.0528445	0.04745
SIX4	4.37456	4.35881	4.32604	4.29637	4.31873	4.28674	4.35314	0.024755	4.30061	0.0164105	-0.0525216	0.0375513
ZFP711	4.28833	4.31407	4.28611	4.21811	4.24235	4.27209	4.29617	0.0155443	4.24418	0.0270383	-0.0519864	0.0446927
PCDH7	4.29976	4.31592	4.27577	4.22807	4.2622	4.2492	4.29715	0.0202033	4.24649	0.0172247	-0.0506634	0.029787
SLC25A41	4.31355	4.35404	4.33605	4.29048	4.28302	4.27957	4.33455	0.0202887	4.28435	0.00557495	-0.0501917	0.0144733
SLC6A13	4.29976	4.34978	4.31384	4.25546	4.27787	4.28302	4.32113	0.025791	4.27211	0.0146532	-0.049012	0.0458435
SEZ6L2	4.33743	4.34417	4.30551	4.27957	4.26939	4.2958	4.32903	0.0206534	4.28159	0.0133187	-0.0474488	0.0287248
EFCAB3	4.35096	4.32288	4.33323	4.2741	4.27598	4.31745	4.33569	0.0142033	4.28918	0.0245051	-0.0465129	0.0466617
CES1	4.44541	4.4101	4.41906	4.38423	4.36642	4.39019	4.42486	0.0183561	4.38028	0.012365	-0.0445758	0.0251579
MILL2	4.29016	4.28725	4.28945	4.25546	4.24424	4.24381	4.28895	0.00151728	4.24784	0.00660314	-0.0411141	0.000463316
PTX3	4.31355	4.30987	4.29464	4.24652	4.27957	4.27209	4.30602	0.0100236	4.26606	0.0173286	-0.0399567	0.0258861
GGPS1	4.34446	4.30552	4.30942	4.29251	4.27124	4.27644	4.3198	0.0214462	4.28006	0.0110928	-0.0397357	0.0463753
LIX1	4.33965	4.35219	4.37831	4.3119	4.33385	4.30551	4.35672	0.0197205	4.31708	0.0148664	-0.0396323	0.04984
EDIL3	4.32516	4.30987	4.32604	4.27598	4.29009	4.27644	4.32035	0.00909333	4.28084	0.00801736	-0.039518	0.0048461
GJE1	4.34646	4.32525	4.32817	4.29826	4.27787	4.30745	4.33329	0.0114981	4.29453	0.0151407	-0.0387635	0.0241976
GFRA4	4.30745	4.28941	4.32604	4.2571	4.28302	4.27081	4.30763	0.0183123	4.27031	0.0129654	-0.0373236	0.0449604
MBD2	4.25672	4.29737	4.2775	4.24526	4.24557	4.23446	4.27719	0.0203277	4.24176	0.00632714	-0.0354332	0.0448902
SSXB3	4.30358	4.3119	4.33045	4.29048	4.28129	4.26919	4.31531	0.0137566	4.28032	0.0106752	-0.0349883	0.0253453
PRDX6-RS1	4.27593	4.28725	4.30551	4.24794	4.27124	4.2492	4.28956	0.0149239	4.25613	0.0131016	-0.0334356	0.0434087
PGM1	4.26575	4.25118	4.2654	4.24391	4.23973	4.24652	4.26077	0.00831487	4.24339	0.00342619	-0.0173857	0.02861
AI987692	5.51669	4.55053	4.85409	9.51354	10.4126	9.29558	4.97377	0.494077	9.74056	0.592085	4.76679	0.000431242
LOC100045250	5.44792	4.4944	4.7445	9.06169	9.49334	8.88572	4.89561	0.494396	9.14692	0.31265	4.25131	0.000229227
BCMO1	5.00367	6.18277	4.94802	8.60379	9.54727	10.1768	5.37815	0.697374	9.44261	0.79169	4.06445	0.00262174
PLA2G4C	4.27081	4.25118	4.31592	7.24656	9.15433	8.1248	4.2793	0.0331982	8.17523	0.954881	3.89593	0.00212024
GSDMC3	4.31355	4.22075	4.32817	7.48649	7.92667	7.03624	4.28749	0.0582594	7.48313	0.445221	3.19565	0.000248832
ALOX5AP	5.34944	5.75239	5.67755	8.81916	8.75862	8.04122	5.59312	0.214331	8.53967	0.432731	2.94654	0.000453529
AVIL	5.53975	5.05801	4.87165	8.44915	8.4049	7.41675	5.15647	0.344763	8.09027	0.583705	2.9338	0.00169451
CD55	6.01417	7.29025	6.66436	8.84716	9.49709	9.66785	6.65626	0.638082	9.33737	0.433036	2.68111	0.0038309
AI987692	5.13344	4.36397	4.57067	7.34224	6.93369	7.71124	4.68936	0.398229	7.32906	0.38894	2.6397	0.00119752
1700011H14RIK	5.80317	5.63318	4.68758	8.08012	8.46572	7.35353	5.37464	0.601057	7.96646	0.564737	2.59182	0.00553163
IGF2	5.85332	6.09104	7.02286	8.93157	8.46391	9.16687	6.32241	0.618144	8.85412	0.357824	2.53171	0.0035684
GNG13	4.53925	4.44181	4.59687	7.45548	7.87141	5.75906	4.52598	0.0783791	7.02865	1.11899	2.50267	0.0180803
MATK	4.42785	4.70138	4.43829	7.32334	7.26169	6.30321	4.52251	0.154997	6.96275	0.572003	2.44024	0.00204379
AA467197	9.91247	9.83308	9.26043	11.6476	12.6061	11.9943	9.66866	0.355755	12.0826	0.485319	2.41397	0.00225383
PYGL	4.90008	6.27822	4.80648	7.84835	8.16764	7.13064	5.32826	0.82402	7.71554	0.531104	2.38728	0.0135016
FGF15 (FGF19 in humans)	4.43385	4.59434	5.00801	6.91969	7.36468	6.6688	4.67873	0.296241	6.98439	0.352425	2.30566	0.000972105
REG1	10.5153	9.29443	11.4995	12.8373	12.3092	12.6993	10.4364	1.10463	12.6153	0.273899	2.17887	0.0294879
4933412E14RIK	4.53209	4.4453	4.51818	6.94961	6.85775	6.17543	4.49852	0.046615	6.66093	0.422957	2.16241	0.000919082
GJB3	6.06892	6.59479	6.69183	8.6325	8.67426	8.45211	6.45185	0.335159	8.58629	0.118061	2.13444	0.000482042
TSPAN6	5.08541	5.00065	4.80136	7.3479	7.02466	6.85892	4.96248	0.145823	7.07716	0.248684	2.11468	0.000221048
DCLK1	5.13548	5.05801	5.37355	7.51427	7.74803	6.62059	5.18901	0.164443	7.2943	0.595038	2.10529	0.00411177
HDAC3	8.05681	8.02946	8.3343	10.3761	10.2233	9.74253	8.14019	0.168661	10.114	0.330623	1.97379	0.000771903
ITPR2	7.38624	7.71163	7.24419	9.31259	9.7507	9.06496	7.44735	0.239636	9.37608	0.347249	1.92873	0.0013768
TMEM117	7.76417	7.7571	7.91745	9.68583	9.98676	9.44371	7.81291	0.0906056	9.70543	0.272055	1.89253	0.000334112
LY6G6D	4.44226	4.91222	4.57067	6.9205	6.77652	5.77084	4.64172	0.242901	6.48929	0.626348	1.84757	0.00888258
TRPM5	4.71508	4.33412	4.73394	6.44471	6.77281	6.10761	4.59438	0.22559	6.44171	0.332609	1.84733	0.00134844
SLC41A3	4.58391	5.0798	5.13903	6.84581	7.22864	6.1325	4.93425	0.304839	6.73565	0.556309	1.8014	0.0079375
GHR	5.96738	6.22075	5.93973	7.61006	8.00643	7.89152	6.04262	0.154881	7.836	0.203936	1.79339	0.000265036
SAMD9L	8.64068	9.37027	8.52278	10.4775	10.6552	10.735	8.84457	0.459064	10.6226	0.131788	1.77802	0.00297733
PTPRD	7.33467	7.44838	6.54719	8.90168	8.92093	8.82116	7.11008	0.490781	8.88126	0.0529294	1.77118	0.00341175
KCTD12	4.58391	4.45829	4.47913	6.55871	5.9642	6.27578	4.50711	0.0673266	6.26623	0.29737	1.75912	0.000563484
EDN2	7.96355	7.89205	7.58482	9.53368	9.65346	9.4362	7.81347	0.201218	9.54112	0.108819	1.72764	0.000197182
XPNPEP2	6.49436	7.96726	7.07809	8.87146	9.18291	8.6337	7.1799	0.741712	8.89602	0.275426	1.71612	0.0198291
SUSD2	7.2344	8.46053	8.34244	9.25484	9.63264	10.2429	8.01246	0.676399	9.71013	0.498567	1.69767	0.0249112
NEURL	4.98232	5.50125	5.04414	6.86249	7.27932	6.34641	5.1759	0.283449	6.82941	0.467337	1.6535	0.00634118
SLC28A1	8.1872	8.07979	9.03712	9.75592	10.3174	10.0487	8.4347	0.524466	10.0407	0.280808	1.60597	0.00947805
ABCA3	7.33282	6.94961	7.34746	8.6337	8.91959	8.88675	7.20996	0.225591	8.81335	0.156442	1.60338	0.000537436
HPGD	8.60856	9.09989	8.87686	10.3222	10.1546	10.9133	8.86177	0.246015	10.4634	0.398584	1.60161	0.00407173
MATK	5.1988	5.31092	4.81043	6.85042	6.99074	6.24544	5.10672	0.262643	6.69554	0.39606	1.58882	0.00442046
BMP1	6.51363	7.30338	7.11524	8.38901	8.51316	8.79281	6.97742	0.41252	8.565	0.206829	1.58758	0.00398189
FHIT	4.70778	5.10417	5.05428	6.39479	6.69514	6.50879	4.95541	0.215899	6.53291	0.151624	1.5775	0.000490633
OLFR165	5.45472	5.50463	6.04904	7.03411	6.99859	7.68506	5.66946	0.329666	7.23925	0.386484	1.56979	0.00587607
GATS	6.61241	7.33701	7.05142	8.10889	8.66038	8.9407	7.00028	0.364996	8.56999	0.42321	1.56971	0.00825006
NR1H3 (LXR)	8.80858	8.79643	9.1384	10.4249	10.6318	10.37	8.91447	0.194025	10.4756	0.138054	1.56109	0.000343009
CAPN13	8.00152	7.04453	7.67653	8.95371	10.0042	8.41817	7.57419	0.48663	9.12535	0.806806	1.55115	0.0463262
VAV1	6.02722	6.47695	5.66623	7.9987	8.10208	6.69723	6.0568	0.40617	7.59933	0.782952	1.54253	0.0388161
GDPD2	6.56444	7.74463	7.03253	8.11225	8.72518	9.10119	7.11386	0.594282	8.6462	0.499179	1.53234	0.0267871
MEP1A	8.12571	9.0768	8.65	10.0433	10.4899	9.91544	8.6175	0.476379	10.1495	0.301611	1.53205	0.00926483
XPNPEP2	10.8543	11.6726	11.5353	13.0324	13.2627	12.354	11.3541	0.43821	12.883	0.472412	1.52895	0.0147341
PLCG2	7.07234	7.19617	7.05982	8.79139	9.00873	8.10784	7.10944	0.0753712	8.63598	0.470119	1.52654	0.00514576
TGFBI	8.14845	8.74162	8.2815	9.95457	9.76991	10.0128	8.39052	0.311251	9.91243	0.126813	1.52191	0.00142735
EGLN3	8.35835	8.8324	8.6545	9.69398	10.7773	9.8976	8.61508	0.239469	10.1229	0.575727	1.50786	0.0138235
PGCP	4.93183	4.98451	5.24313	6.40397	6.683	6.56139	5.05316	0.166617	6.54945	0.139894	1.49629	0.000284453
SLC41A3	4.57703	5.25732	4.66768	6.24115	6.70053	6.04549	4.83401	0.369386	6.32906	0.33625	1.49505	0.0065878
LRMP	5.70391	6.23159	5.38265	7.55627	7.28234	6.88547	5.77272	0.428628	7.24136	0.337271	1.46864	0.00956148
CADPS2	7.64138	7.24193	7.72217	9.09363	9.10759	8.80613	7.53516	0.257138	9.00245	0.170165	1.46729	0.00118174
RHOBTB3	5.70788	5.10417	5.97083	7.08693	6.75029	7.33846	5.5943	0.444354	7.05856	0.295109	1.46427	0.00894093
TSPAN17	6.37711	6.21165	6.14835	7.79916	7.88001	7.42322	6.2457	0.118117	7.7008	0.243761	1.45509	0.000742453
GIP	6.19882	6.32868	5.68019	7.03789	7.15665	8.35422	6.06923	0.343117	7.51626	0.728125	1.44703	0.0357417
D330017J20RIK	4.55575	5.0798	4.72897	6.56139	6.14924	5.99124	4.78818	0.266995	6.23396	0.294361	1.44578	0.00324217
DRCTNNB1A	4.58063	5.25166	5.25758	6.45974	6.94054	6.0038	5.02996	0.389137	6.46803	0.468421	1.43807	0.0149728
LTC4S	5.9108	6.80985	6.43859	7.87909	7.90528	7.68506	6.38641	0.451792	7.82314	0.120298	1.43673	0.00599513
TMEM65	7.60932	7.92069	7.37047	8.9192	9.1816	9.06701	7.63349	0.275904	9.05594	0.131552	1.42245	0.00128656
TTC36	4.94247	4.47212	5.13344	5.97399	7.03968	5.77084	4.84934	0.340354	6.2615	0.681532	1.41216	0.0325655
TRIM36	6.41923	5.87268	6.34685	7.69205	7.30441	7.87656	6.21292	0.296869	7.62434	0.292021	1.41142	0.00420491
TGFBI	10.8307	10.9398	10.8492	12.3354	12.3946	12.115	10.8732	0.0584067	12.2817	0.147323	1.40846	0.000103917
DSCR1	7.88871	8.57282	8.33938	9.36152	10.0853	9.57206	8.26697	0.347757	9.67296	0.372289	1.40599	0.00877426
NBL1	7.18513	7.96423	7.1318	8.48992	9.31802	8.65721	7.42705	0.465977	8.82172	0.437874	1.39467	0.0194727
SHF	5.41301	4.77035	5.28482	6.88867	6.71982	6.01834	5.15606	0.340131	6.54228	0.461527	1.38622	0.0138301
CFB	7.40445	7.96131	7.4771	8.85267	9.14743	8.99762	7.61429	0.302715	8.99924	0.147387	1.38495	0.00205162
9830002I17RIK	5.64332	6.17979	6.44967	7.27584	7.6374	7.50566	6.09093	0.410452	7.47297	0.182985	1.38204	0.00597873
HAP1	4.79753	4.94023	5.04896	6.36019	6.69914	5.85814	4.92891	0.126097	6.30583	0.423128	1.37692	0.00568622
CYP27A1	8.6322	9.86466	8.91369	10.3112	10.1423	11.0826	9.13685	0.645824	10.512	0.501256	1.37518	0.043524
LOC670044	5.75923	5.45862	5.9456	6.97721	7.23488	7.07441	5.72115	0.245709	7.0955	0.130122	1.37435	0.00102194
LARGE	5.2977	5.32267	5.14511	6.44471	7.02105	6.42154	5.25516	0.0961193	6.6291	0.339637	1.37394	0.00252268
A130092J06RIK	8.05206	8.6922	8.13067	9.53639	9.87124	9.5842	8.29164	0.349114	9.66394	0.181108	1.3723	0.00378091
MACROD1	6.42091	5.89027	6.21687	7.62795	7.59549	7.41833	6.17602	0.267669	7.54726	0.112827	1.37124	0.0012184
SYPL2	6.1029	6.63164	6.09131	7.4894	7.66138	7.7886	6.27528	0.308666	7.64646	0.150157	1.37118	0.00228983
AQP7	5.50205	6.54255	5.68826	6.74543	7.328	7.76856	5.91095	0.554849	7.28066	0.513207	1.36971	0.0348839
SLC1A1	6.97392	6.09104	6.5745	8.15997	8.38853	7.19408	6.54649	0.442102	7.91419	0.634019	1.36771	0.0374809
PTPRD	7.72601	7.691	7.06495	8.78486	8.94393	8.85485	7.49399	0.37197	8.86121	0.0797232	1.36723	0.00339108
FBLN1	10.4183	10.9825	10.7773	11.9134	12.0543	12.2947	10.726	0.285582	12.0875	0.19284	1.36145	0.00238614
FBLN1	6.22822	7.38775	6.90562	7.7124	8.05016	8.82026	6.84053	0.582498	8.19427	0.567816	1.35374	0.0449029
RAPGEFL1	8.06565	7.86004	8.07244	9.37836	9.52764	9.1396	7.99938	0.120716	9.34853	0.195731	1.34916	0.000528148
CRYBB3	5.07467	5.53538	4.63171	6.02819	7.04337	6.20787	5.08059	0.451864	6.42648	0.541748	1.34589	0.029809
FUT4	7.51674	7.70516	7.20769	8.63701	8.33022	9.49444	7.47653	0.251161	8.82056	0.603426	1.34403	0.0235511
REEP5	5.34944	5.15368	4.50967	6.06731	6.92474	6.04399	5.00426	0.43937	6.34535	0.501907	1.34108	0.0253007
TPPP	4.82122	4.99493	4.66768	5.59433	6.06731	6.83171	4.82794	0.163725	6.16445	0.624381	1.33651	0.0230385
REG3B	6.30047	5.56034	6.59796	7.77894	7.74269	6.91386	6.15292	0.534315	7.4785	0.489323	1.32557	0.0338922
CAMK2B	5.75923	6.89838	5.9668	7.23572	7.98246	7.35144	6.20814	0.60671	7.52321	0.401913	1.31507	0.0351906
BMP1	5.46231	6.19488	6.04399	6.75247	6.91357	7.93303	5.90039	0.386821	7.19969	0.64018	1.29929	0.0396
LOC100048721	8.42419	8.05931	7.86252	9.30719	9.70897	9.21906	8.11534	0.284997	9.41174	0.26115	1.2964	0.0043703
MYCBPAP	7.41326	8.12367	8.21575	9.0788	9.40072	9.15613	7.91756	0.439156	9.21188	0.168045	1.29433	0.00885471
CCDC28B	5.68598	4.68661	5.59078	7.10532	6.56834	6.13687	5.32113	0.551561	6.60351	0.485184	1.28238	0.0390225
FLRT3	8.22927	8.14851	7.71764	9.21358	9.53762	9.1899	8.03181	0.275059	9.3137	0.194281	1.28189	0.00274105
VWA5A	6.36272	7.1666	6.55871	7.96395	8.09035	7.86337	6.69601	0.419163	7.97256	0.11373	1.27654	0.0070274
TBC1D5	7.50978	7.51467	7.42212	8.85512	8.82116	8.57282	7.48219	0.0520781	8.7497	0.154121	1.26751	0.000174472
SLC16A10	7.02383	7.89402	7.54241	8.50591	8.59803	9.15515	7.48675	0.43776	8.75303	0.351279	1.26628	0.0174286
SEMA5A	7.28211	6.34995	6.97764	8.5656	8.0358	7.79973	6.8699	0.475327	8.13371	0.392213	1.26381	0.0237539
ADCY9	5.29495	5.64152	5.10468	6.56919	6.97778	6.28182	5.34705	0.272182	6.6096	0.349737	1.26255	0.00784782
IL33	6.60242	8.0877	7.33165	8.62952	8.78972	8.34527	7.34059	0.742676	8.58817	0.225092	1.24758	0.0495904
S100A1	7.46812	7.50695	7.57493	8.62751	8.48304	9.1816	7.51667	0.054063	8.76405	0.368756	1.24738	0.00440294
ATP2A3	8.52371	8.32246	8.10784	9.84732	9.84949	8.99653	8.318	0.207971	9.56445	0.491835	1.24644	0.0155666
ACSS1	10.5275	9.897	10.3777	11.7189	11.9863	10.8271	10.2674	0.329422	11.5108	0.607007	1.24333	0.0355897
S100A11	10.0162	10.5829	9.67431	10.8819	11.1915	11.926	10.0912	0.45893	11.3331	0.536264	1.24197	0.0381137
SEMA5A	7.58998	7.39853	7.34746	8.98073	8.55878	8.52217	7.44532	0.127853	8.68723	0.254841	1.2419	0.00165351
KCNU1	4.49826	4.38753	4.72897	5.76736	6.16227	5.40665	4.53826	0.174198	5.77876	0.377938	1.24051	0.00668386
ES22	6.13122	5.03019	6.23279	7.36036	6.92162	6.80985	5.79806	0.666935	7.03061	0.290985	1.23254	0.042649
ITGB4	9.38289	9.58807	9.37836	10.6626	10.8036	10.5695	9.44978	0.119788	10.6786	0.117892	1.22881	0.000223924
EBPL	9.50758	9.31352	9.96356	10.9621	10.9456	10.5488	9.59489	0.333695	10.8188	0.233999	1.22392	0.00650992
EGFR	6.17381	6.1157	5.99309	7.19001	7.21475	7.53872	6.0942	0.0922595	7.31449	0.194582	1.2203	0.000604121
SLC5A9	6.93037	7.99693	7.3726	8.62532	8.54624	8.77209	7.4333	0.535867	8.64788	0.1146	1.21458	0.018475
ELMO2	5.23981	5.89891	4.94269	5.96334	6.86218	6.86427	5.36047	0.489397	6.56326	0.51955	1.20279	0.0432956
GLB1	8.37995	8.08554	8.57976	9.59886	9.82896	9.21014	8.34842	0.248616	9.54598	0.31278	1.19757	0.00655455
SLC6A9	6.82401	6.13328	5.80365	7.65389	7.49601	7.18159	6.25365	0.520718	7.44383	0.240437	1.19019	0.0228755
SUCNR1	4.35325	4.34417	4.32222	5.73234	5.33075	5.50483	4.33988	0.0159549	5.52264	0.201387	1.18276	0.000532398
RAPGEFL1	5.69053	6.1678	5.80913	7.13064	7.30658	6.76081	5.88915	0.248494	7.06601	0.278566	1.17685	0.00546846
MAOB	8.75085	8.84021	9.71275	10.3777	9.95355	10.5023	9.10127	0.53144	10.2779	0.287688	1.17659	0.0279843
TIAM2	4.68661	5.5814	4.57988	6.01779	6.45029	5.89921	4.9493	0.55001	6.12243	0.290058	1.17313	0.0308538
2410019G02RIK	6.71511	7.01925	6.52816	7.83546	8.13122	7.80804	6.75417	0.24786	7.92491	0.179195	1.17073	0.00268514
4930402H24RIK	5.72742	5.53538	4.97682	6.50552	6.66995	6.57384	5.4132	0.38993	6.5831	0.0826073	1.1699	0.00706193
ORAI1	8.09589	7.28257	7.83396	9.21906	9.19502	8.29654	7.73747	0.415157	8.90354	0.525813	1.16607	0.0393686
ABAT	8.93249	8.38035	9.19777	10.1582	10.2628	9.55913	8.83687	0.417013	9.99339	0.379703	1.15652	0.02376
LAMB3	8.62015	8.61568	7.98071	9.20391	9.98926	9.48893	8.40551	0.367896	9.5607	0.397562	1.15519	0.0209476
BC049806	8.2761	7.85639	7.9145	9.01378	9.70761	8.74599	8.01566	0.227407	9.15579	0.496289	1.14013	0.0224092
ABHD5	5.23361	6.06731	5.73353	6.56139	6.86697	7.00745	5.67815	0.419599	6.81194	0.228068	1.13379	0.0147083
SAMD14	5.38826	5.42838	5.36527	6.98648	6.84706	5.7315	5.39397	0.0319404	6.52168	0.687862	1.12771	0.0470319
SHISA2	5.09266	4.4453	4.96579	5.98	5.85628	6.04808	4.83458	0.343047	5.96145	0.0972397	1.12687	0.00542027
SLC35C2	9.74023	10.3914	10.0553	11.0185	11.5645	10.9844	10.0623	0.325645	11.1891	0.325524	1.1268	0.0132777
D730039F16RIK	5.17665	5.01128	4.75069	5.94823	6.56015	5.80285	4.97954	0.214747	6.10374	0.401888	1.1242	0.0129167
HCN2	4.75069	4.55575	4.69268	5.90163	6.09025	5.3705	4.66637	0.100098	5.78746	0.373208	1.12109	0.00735764
1110067D22RIK	6.08972	6.6183	5.76488	7.22858	6.99004	7.61006	6.15763	0.430744	7.27622	0.312745	1.11859	0.0219695
SLC5A11	8.27738	9.04315	8.82923	9.84328	9.83681	9.81827	8.71658	0.395118	9.83279	0.0129811	1.11621	0.00809976
HSD3B7	8.77571	8.29832	9.03829	9.91781	9.93884	9.60373	8.70411	0.375143	9.82013	0.187698	1.11602	0.00996991
ESPN	8.72377	9.50384	8.75874	9.77696	10.4437	10.0976	8.99545	0.440624	10.1061	0.333439	1.11064	0.025321
KRBA1	6.5728	7.42322	7.02867	8.04323	8.61846	7.69297	7.00823	0.42558	8.11822	0.467279	1.10999	0.0383327
OVOL2	5.1687	5.0649	6.05244	6.36687	6.52484	6.7229	5.42868	0.542678	6.5382	0.178388	1.10952	0.0281963
EHBP1	4.60291	4.53972	4.68758	5.58516	5.52612	6.04549	4.61007	0.0741864	5.71892	0.284354	1.10885	0.00283224
CNNM2	6.76081	7.22852	6.93921	7.98481	8.27225	7.99665	6.97618	0.236038	8.08457	0.162644	1.10839	0.00258577
2310007B03RIK	6.59685	6.0164	6.32227	7.49915	7.46582	7.28743	6.31184	0.290366	7.41747	0.113845	1.10563	0.00356705
SYT12	5.43239	6.32475	5.43964	6.60205	6.78986	7.10872	5.73226	0.513124	6.83355	0.256144	1.10129	0.0292137
CACHD1	6.03053	5.65554	5.4246	6.62945	7.24228	6.53518	5.70356	0.305806	6.80231	0.383936	1.09875	0.0178838
NENF	7.56415	7.48628	7.12864	8.36055	8.75983	8.33383	7.39303	0.23225	8.48473	0.238612	1.09171	0.00474583
IGSF9	10.9621	10.9278	11.2858	12.3411	12.4322	11.6726	11.0586	0.197548	12.1486	0.414772	1.09005	0.0147367
FAM115C	6.82917	5.78872	6.94281	7.643	7.53099	7.64984	6.52024	0.63605	7.60795	0.0667301	1.08771	0.0421444
MAP3K6	5.8213	6.57696	6.67473	7.55301	7.50249	7.26403	6.35766	0.467067	7.43984	0.154336	1.08218	0.0189325
ESPN	11.3948	11.9392	11.5575	12.6294	13.0399	12.463	11.6305	0.279443	12.7108	0.296892	1.08027	0.010113
BMX	5.49006	4.95999	5.13344	6.32542	6.55469	5.93841	5.1945	0.270259	6.27284	0.311486	1.07834	0.0105846
TRIM36	4.72008	4.84529	4.52272	5.74366	5.75873	5.82019	4.69603	0.162627	5.77419	0.040537	1.07816	0.000369261
POF1B	8.2323	7.95154	7.81962	9.1034	9.29153	8.84021	8.00116	0.210766	9.07838	0.226699	1.07723	0.00381756
SNPH	5.3419	5.29865	6.11388	6.61976	6.88867	6.46414	5.58481	0.458696	6.65753	0.214769	1.07272	0.0214211
TGS1	5.86125	5.09216	4.70138	6.14428	6.44843	6.27752	5.21826	0.590126	6.29008	0.152463	1.07181	0.0381839
INPP5A	9.32183	9.64288	9.17666	10.2851	10.5815	10.4741	9.38045	0.238574	10.4469	0.150072	1.06647	0.00280293
ARHGEF19	7.33891	7.42012	7.50844	8.38122	8.90943	8.1718	7.42249	0.0847922	8.48748	0.380119	1.06499	0.00906156
KRBA1	6.1008	7.01604	6.55622	7.72839	8.00986	7.11758	6.55769	0.457625	7.61861	0.456159	1.06092	0.0466826
DCLK3	5.57214	5.02588	4.87165	6.38576	6.11362	6.1467	5.15656	0.368075	6.21536	0.148495	1.0588	0.009877
PLCB2	4.78275	4.5762	4.40345	5.77874	6.06003	5.09586	4.58747	0.189897	5.64487	0.495828	1.05741	0.0260674
IPO13	7.27467	7.54723	7.43082	8.57225	8.63238	8.21956	7.41758	0.136763	8.47473	0.223019	1.05716	0.00219323
C130090K23RIK	4.2958	4.32079	4.4158	5.50503	5.39556	5.3009	4.34413	0.0633127	5.4005	0.102153	1.05637	0.000108548
CTNNBIP1	7.37906	7.18605	7.6528	8.28231	8.58818	8.51373	7.40597	0.234535	8.4614	0.159507	1.05543	0.00298231
FAM132A	9.00306	8.65806	9.30414	10.0285	10.1197	9.97328	8.98842	0.32329	10.0405	0.0739246	1.05207	0.00534651
JMJD2B	7.29852	7.71369	7.17586	8.5045	8.41693	8.4016	7.39603	0.281858	8.44101	0.0555138	1.04498	0.00324353
OGT	6.67004	6.43557	6.86272	7.75785	7.85401	7.4911	6.65611	0.213914	7.70099	0.188018	1.04488	0.00314262
ACSL6	4.37204	4.29737	4.37831	5.5746	4.96579	5.63699	4.34924	0.0450312	5.39246	0.370821	1.04322	0.00841709
SLC2A9	6.98648	7.27903	7.12535	8.24166	8.42959	7.84725	7.13029	0.146336	8.17283	0.297206	1.04254	0.00550351
ALOX5	4.40932	4.36642	4.29649	5.80414	5.616	4.77881	4.35741	0.0569523	5.39965	0.545833	1.04224	0.0302327
HSD3B7	7.38716	7.09289	7.75092	8.58275	8.45119	8.32337	7.41032	0.329624	8.45244	0.129699	1.04211	0.00700385
SLC7A8	9.90527	10.7428	10.2654	11.2242	11.3779	11.4361	10.3045	0.420118	11.3461	0.109444	1.0416	0.0141959
2010001J22RIK	8.58513	8.97192	8.96122	9.90722	9.93202	9.79988	8.83942	0.22029	9.87971	0.0702362	1.04029	0.00146263
OCM	5.9087	6.59815	6.09791	7.29721	7.4402	6.95645	6.20158	0.356227	7.23128	0.248518	1.0297	0.0147788
LOC100047173	6.19045	5.92229	5.78366	7.17941	7.20927	6.5905	5.96547	0.206802	6.99306	0.34895	1.0276	0.011802
ULK2	5.12834	5.62004	5.31142	6.22545	6.2929	6.62059	5.35327	0.24851	6.37965	0.211369	1.02638	0.0055096
UGT2A3	7.04856	7.0667	7.13057	8.14857	7.53872	8.62906	7.08194	0.0430807	8.10545	0.546446	1.02351	0.03185
LOC100046056	7.48613	7.34613	7.17012	8.34588	8.65	8.07478	7.33413	0.15835	8.35688	0.287768	1.02276	0.00571774
MAN2B2	5.82433	5.60308	5.85035	6.63527	6.8876	6.8201	5.75925	0.135875	6.78099	0.130635	1.02174	0.00071702
CLCN2	8.04702	8.37583	8.30372	9.19843	9.10998	9.48254	8.24219	0.172823	9.26365	0.194658	1.02146	0.00244766
SLC6A7	5.73522	4.70138	5.16321	6.53615	6.27088	5.84925	5.19994	0.517899	6.21876	0.346403	1.01883	0.0472392
MICALL2	7.46383	7.08149	6.95747	8.33751	8.49853	7.71433	7.1676	0.263937	8.18346	0.414173	1.01586	0.0231129
SCT	10.8759	11.3902	10.593	11.5787	12.0129	12.3092	10.9531	0.404134	11.9669	0.367429	1.01388	0.0324298
ITPR3	8.3343	8.21956	8.38373	9.2254	9.71884	9.03072	8.31253	0.0842219	9.32499	0.354706	1.01246	0.0085844
XK	5.89482	6.51679	5.54149	6.55871	7.22864	7.19617	5.98437	0.493775	6.99451	0.377761	1.01014	0.0481098
ITGB4	10.5292	10.421	10.2806	11.3798	11.6326	11.2412	10.4103	0.124656	11.4179	0.198432	1.00761	0.00173634
PRMT2	7.1966	8.07578	7.2228	8.38443	8.90815	8.22041	7.49839	0.500203	8.50433	0.359205	1.00594	0.0473786
MBL2	4.3271	4.59086	4.22209	5.21243	5.08699	5.85814	4.38002	0.189994	5.38586	0.413793	1.00584	0.018679
HGSNAT	9.26358	8.69159	9.14228	10.1375	10.2864	9.68583	9.03248	0.301387	10.0366	0.312746	1.00409	0.0160741
LXN	7.9766	8.2797	7.7601	8.95136	8.94173	9.13524	8.00547	0.261	9.00944	0.109054	1.00398	0.00355115
D530004J12RIK	4.77427	4.50929	4.76023	5.80123	5.90614	5.3419	4.68127	0.149097	5.68309	0.300099	1.00183	0.00661423
SLC35C2	7.87494	8.93901	8.44442	9.18697	9.62209	9.44314	8.41946	0.532472	9.4174	0.218699	0.997938	0.0398344
2610507B11RIK	10.2486	10.247	10.5695	11.3612	11.4619	11.2279	10.355	0.185711	11.3503	0.117369	0.995285	0.0014248
IFT172	9.29193	9.6167	8.85323	10.1411	10.6268	9.97194	9.25395	0.383147	10.2466	0.33996	0.992652	0.0283948
TBC1D2	7.24157	6.70667	6.71922	8.01343	8.08922	7.53945	6.88915	0.305265	7.8807	0.29795	0.991546	0.0157844
UBXN6	8.04122	8.31478	8.12893	9.11405	9.33222	9.01013	8.16164	0.139687	9.15213	0.164388	0.99049	0.00135406
EXT1	8.46314	8.63288	8.52471	9.50758	9.78983	9.2936	8.54025	0.0859295	9.53034	0.248895	0.990092	0.002869
PIK3CG	4.54723	4.77035	4.54297	5.85503	5.94237	5.00801	4.62018	0.130064	5.60181	0.516091	0.981622	0.0330728
OGT	6.80985	7.26761	6.87982	8.01942	8.18031	7.69061	6.98576	0.246583	7.96345	0.249604	0.977689	0.00848344
SLC35C2	9.52452	10.2199	9.74433	10.5406	11.3157	10.5637	9.82959	0.355453	10.8067	0.441007	0.977082	0.0404259
FCNA	4.49826	4.94523	4.48589	5.55056	5.74887	5.54676	4.64313	0.261706	5.6154	0.115607	0.972269	0.00416472
PCNX	6.05502	6.86163	6.46628	7.41717	7.4036	7.4771	6.46098	0.403334	7.43262	0.0391126	0.971646	0.0142246
PIPOX	5.50681	5.62517	5.73353	6.74744	6.54149	6.47158	5.62184	0.113395	6.58684	0.143414	0.964998	0.000794511
S100A13	7.01744	7.19044	6.6227	7.99234	8.0091	7.72392	6.94353	0.291001	7.90845	0.160029	0.964925	0.00732058
ASAH2	12.1447	12.9744	12.3305	13.2783	13.4767	13.5865	12.4832	0.435417	13.4472	0.156219	0.963946	0.0225721
SNTA1	6.71802	7.7633	6.88433	7.91592	8.24814	8.0916	7.12188	0.561671	8.08522	0.166201	0.963337	0.0464619
D730039F16RIK	5.30546	4.95999	5.02884	5.95783	6.66747	5.5546	5.0981	0.182854	6.05997	0.563423	0.961869	0.0481928
PPM1L	5.47838	5.42376	5.45555	6.38047	6.27578	6.57809	5.45256	0.0274278	6.41145	0.153519	0.958884	0.000440234
MPST	6.07548	5.76305	5.82226	7.01102	7.10086	6.41923	5.88693	0.165953	6.8437	0.370342	0.956771	0.0150553
OPLAH	5.8213	6.2353	5.59078	6.75431	6.82265	6.93811	5.88246	0.326583	6.83836	0.0929038	0.955896	0.00818312
CDC14B	7.3626	7.60766	7.30578	8.41482	8.52217	8.20634	7.42535	0.160421	8.38111	0.160587	0.955763	0.00187907
RAP2A	5.2245	5.35957	5.22306	6.23291	6.39779	6.04194	5.26904	0.0784029	6.22421	0.178083	0.955167	0.0010494
CPN1	5.14561	5.00611	4.62291	5.60029	6.00745	6.03053	4.92488	0.270652	5.87943	0.242013	0.954548	0.0103885
ARL8A	9.01013	9.5083	9.18573	10.1315	10.0433	10.3876	9.23472	0.252676	10.1874	0.178833	0.952722	0.00596244
TRP53INP2	6.87021	7.76159	7.12948	8.0543	8.26024	8.3013	7.25376	0.458503	8.20528	0.132354	0.951518	0.025972
AI451617	6.63853	7.46199	7.20035	7.80369	8.18466	8.1655	7.10029	0.420751	8.05128	0.214638	0.950994	0.0251848
TRAK1	8.34224	8.82088	8.12445	9.21731	9.57169	9.35098	8.42919	0.356264	9.37999	0.178966	0.950805	0.0144863
2310046K01RIK	10.1158	10.9561	10.3497	11.4675	11.602	11.1982	10.4739	0.433698	11.4226	0.205647	0.948702	0.0266955
PRSS23	5.31147	4.91222	4.53505	5.74366	6.32924	5.53061	4.91958	0.388265	5.86784	0.413542	0.948258	0.0443197
DENND3	7.52596	8.4889	7.68725	8.79139	9.06169	8.68954	7.9007	0.515735	8.84754	0.192326	0.946839	0.0407611
SLC4A2	9.71247	9.2411	9.57969	10.3252	10.9473	10.0949	9.51109	0.243057	10.4558	0.440922	0.944704	0.0313772
HS3ST1	7.04221	6.65312	7.13276	8.24288	7.93623	7.4734	6.9427	0.254836	7.88417	0.38737	0.941477	0.0245196
PPIC	5.61306	6.30504	6.23602	7.42548	6.6065	6.94596	6.05137	0.381156	6.99265	0.411481	0.941274	0.0438228
HEBP1	6.16453	5.45472	6.00015	7.04869	6.81627	6.57384	5.87313	0.37156	6.81293	0.237444	0.939799	0.0209905
PRODH	7.154	7.08448	6.75906	7.98353	8.03947	7.7919	6.99918	0.210835	7.9383	0.129836	0.93912	0.00277836
SLC44A1	5.86837	6.53411	5.57403	6.8129	7.15552	6.82504	5.99217	0.491867	6.93115	0.194399	0.938983	0.0371097
SORD	9.92734	10.4764	9.84732	10.9996	10.9699	11.0968	10.0837	0.342428	11.0221	0.0663731	0.938417	0.00959017
ACSM5	5.65196	5.87422	5.45184	6.8336	6.34796	6.61103	5.65934	0.211285	6.59753	0.243105	0.938191	0.00725561
CCDC28B	5.97327	5.27741	5.58403	6.8576	6.683	6.09501	5.61157	0.348747	6.5452	0.399533	0.933628	0.0380575
VAMP5	4.5291	4.40448	5.07756	5.31726	5.81106	5.68247	4.67038	0.35809	5.6036	0.256176	0.933219	0.021369
CHAT	4.37705	4.29128	4.3829	5.58027	5.61894	4.63224	4.35041	0.0512907	5.27715	0.558844	0.926741	0.0459172
LOC100047674	7.03817	7.25438	6.68221	7.86917	8.10784	7.76947	6.99159	0.288917	7.91549	0.173877	0.923907	0.00899957
LOC100048313	6.89125	7.35962	6.97068	8.00405	8.23209	7.75318	7.07385	0.250649	7.99644	0.239548	0.922585	0.00996374
GM239	8.37534	9.01738	8.45977	9.46275	9.36094	9.79246	8.6175	0.348876	9.53871	0.225564	0.921219	0.0184484
2010001J22RIK	6.90456	7.54955	7.33282	8.087	8.11058	8.35282	7.26231	0.328222	8.18347	0.147135	0.921156	0.0113717
TMEM62	5.69053	5.87268	5.92229	6.6216	6.47361	7.15159	5.8285	0.122035	6.74893	0.356476	0.920431	0.0133579
TMEM79	8.00811	7.52106	7.8704	8.70751	8.77069	8.67849	7.79986	0.251072	8.7189	0.0471398	0.919035	0.00337871
CAPN1	8.29832	8.81276	8.55485	9.74516	9.46525	9.21163	8.55531	0.257219	9.47401	0.266873	0.918701	0.0127151
SIDT2	8.63447	9.39228	9.07098	9.76631	10.0234	10.0582	9.03258	0.38036	9.94929	0.159414	0.916713	0.0183028
IYD	7.34757	7.84255	8.16041	8.43108	8.59654	9.07051	7.78351	0.409624	8.69938	0.331886	0.915868	0.0395904
ATP6V0A1	8.35422	8.72454	8.71967	9.44761	10.0422	9.03299	8.59948	0.212409	9.50761	0.507288	0.908138	0.0459254
UBE2E2	6.07762	5.51728	6.2983	6.74979	6.8336	7.03281	5.9644	0.402628	6.87207	0.145376	0.907666	0.0213424
FAAH	9.84949	9.30085	9.45773	10.434	10.5061	10.3856	9.53602	0.282576	10.4419	0.0606295	0.905867	0.00558375
AHNAK	9.76631	10.7096	9.92293	10.8337	11.0468	11.2345	10.1329	0.505478	11.0384	0.200574	0.905418	0.044844
BCORL1	4.72952	4.45116	4.39433	5.61894	5.47209	5.19538	4.525	0.17938	5.4288	0.215075	0.903802	0.00502588
RHBG	6.56767	6.90321	6.47948	7.2991	7.98481	7.37575	6.65012	0.223571	7.55322	0.37573	0.903097	0.0232161
HYI	9.10797	8.63801	8.78627	10.0551	9.73916	9.44712	8.84408	0.240256	9.74714	0.304087	0.903058	0.0156554
STAT3	8.83196	9.50689	8.57976	10.071	9.8445	9.69839	8.97287	0.479356	9.8713	0.187754	0.898431	0.0390597
LASS2	8.94521	9.63227	9.19009	10.1768	9.97647	10.309	9.25585	0.34822	10.1541	0.167417	0.898216	0.0157787
BAIAP2L2	7.58054	7.07628	7.49601	8.31456	8.66993	7.85296	7.38428	0.270059	8.27915	0.409633	0.89487	0.0342157
GATA5	7.38716	7.94431	7.94588	8.34435	8.85796	8.75887	7.75912	0.322128	8.65373	0.27247	0.89461	0.0213417
PDZK1IP1	4.87251	4.33889	4.45116	5.53275	5.37377	5.43902	4.55419	0.281331	5.44851	0.0799171	0.894324	0.00610172
LOC100044566	6.91252	6.98982	6.73429	7.75067	7.97678	7.59191	6.87888	0.131046	7.77312	0.193414	0.894243	0.00268552
LMO4	8.70527	8.0349	8.71397	9.53485	9.48976	9.10306	8.48471	0.38957	9.37589	0.237352	0.891178	0.0276914
PYGL	4.82518	4.81271	4.97141	5.83905	6.03577	5.40665	4.86977	0.0882478	5.76049	0.321831	0.890724	0.00985812
ABHD12	7.31832	8.09629	7.54357	8.51316	8.64171	8.46534	7.65272	0.400307	8.54007	0.0912154	0.887347	0.0200613
SLC7A8	7.7859	8.72977	8.49982	9.19923	9.22844	9.24637	8.3385	0.492179	9.22468	0.0237952	0.886182	0.0356999
PROS1	5.8825	5.66232	6.56425	6.87844	6.66418	7.22382	6.03635	0.470238	6.92215	0.282368	0.885793	0.0489541
SPRY3	5.57214	6.62489	6.28529	7.07488	7.00429	7.05413	6.16077	0.537308	7.04444	0.0362786	0.883662	0.0467692
1110031I02RIK	7.18028	6.89838	7.35221	7.83396	8.07528	8.16902	7.14362	0.229127	8.02609	0.172862	0.882461	0.00598415
PIPOX	5.95566	5.96622	6.27973	6.7623	6.87322	7.20927	6.0672	0.184131	6.94826	0.232744	0.881061	0.00678128
ABAT	6.45214	6.1029	6.82122	7.54386	7.41938	7.04617	6.45875	0.359205	7.33647	0.258995	0.877716	0.0264638
HEXB	9.19502	9.81611	9.59683	10.4138	10.4746	10.3497	9.53599	0.314986	10.4127	0.0624578	0.876713	0.00911203
POLE4	5.10468	4.91841	4.81043	5.77133	5.81106	5.88066	4.94451	0.148852	5.82102	0.055341	0.876509	0.000668848
RAB19	6.609	6.56558	6.30024	7.43994	7.4771	7.1837	6.49161	0.167142	7.36691	0.159752	0.875306	0.00279753
BC024997	8.68282	8.61735	8.76984	9.42176	9.90342	9.36784	8.69	0.076496	9.56434	0.294887	0.874337	0.00764618
TMEM86B	7.72294	8.3319	8.03504	8.81316	8.91657	8.97644	8.02996	0.304512	8.90206	0.0826013	0.872098	0.00872782
PTMS	5.03481	5.51945	5.26623	6.0038	5.77051	6.65204	5.2735	0.242402	6.14212	0.456754	0.868622	0.0436983
IL17RC	9.42955	9.45323	9.43396	10.4701	10.543	9.8781	9.43892	0.0125934	10.2971	0.364668	0.858153	0.0151791
AKR1C14	4.65331	4.5291	4.39051	5.39406	5.28482	5.45862	4.52431	0.131467	5.37917	0.0878531	0.854862	0.000724345
IFT172	7.17811	7.44465	6.70693	7.9327	7.96867	7.98929	7.1099	0.373562	7.96355	0.0286416	0.853654	0.0168681
CDC14B	7.90143	8.06787	7.8704	8.75874	9.0571	8.58123	7.94657	0.10619	8.79902	0.240478	0.852451	0.00493899
NELF	6.59796	7.46199	6.6227	7.5287	7.84725	7.8626	6.89422	0.491864	7.74618	0.188504	0.851968	0.0487401
ALDH1L1	7.57587	8.04282	7.64813	8.65497	8.49143	8.66198	7.75561	0.251345	8.60279	0.0965086	0.847183	0.00550611
D330028D13RIK	5.28482	5.31092	5.49726	6.32946	6.2952	5.99124	5.36433	0.115857	6.2053	0.18617	0.840968	0.00266585
PNPLA6	7.65754	8.10915	7.62274	8.52894	8.93846	8.44001	7.79648	0.271339	8.63581	0.265851	0.839329	0.0186661
ALDOC	6.90321	5.99831	6.39028	7.11394	7.40955	7.27613	6.4306	0.453792	7.26654	0.148039	0.835939	0.0386546
D6WSU176E	9.1387	9.85807	9.08459	9.96235	10.3339	10.2864	9.36046	0.431794	10.1942	0.202193	0.833749	0.0388266
GAL3ST1	8.68016	8.84296	8.80122	9.49876	9.59448	9.72821	8.77478	0.0845584	9.60715	0.115246	0.832367	0.000543661
CTNNAL1	7.04022	6.23972	6.61949	7.71926	7.43739	7.23823	6.63315	0.400425	7.46496	0.241699	0.831815	0.036918
SELENBP2	6.62196	6.34751	6.41786	7.57138	7.19617	7.11159	6.46245	0.142554	7.29305	0.24472	0.830603	0.00708205
PPARG	6.86705	6.67278	6.82377	7.54916	7.32131	7.98353	6.78787	0.101989	7.618	0.336434	0.830133	0.0149758
OPHN1	5.00367	4.72621	5.12783	5.83337	5.8422	5.67226	4.95257	0.205629	5.78261	0.0956704	0.830039	0.00317125
SEMA6B	4.43385	5.01128	4.32222	5.20222	5.61894	5.43589	4.58912	0.369841	5.41902	0.208872	0.829905	0.0276772
MCCC1	4.84774	4.6501	5.41407	5.59713	6.0418	5.75406	4.97064	0.396534	5.79766	0.22552	0.827024	0.0348442
ACP2	7.92937	7.79072	7.97753	8.74683	8.8538	8.57672	7.89921	0.0969917	8.72578	0.139732	0.826577	0.0010908
SPHK1	8.283	7.73484	8.46789	9.1387	8.94031	8.88182	8.16191	0.381232	8.98695	0.134641	0.825038	0.0241338
ZFHX2	6.56596	6.88897	6.26374	7.15311	7.60904	7.42821	6.57289	0.312673	7.39679	0.229584	0.823893	0.021227
5830404H04RIK	5.76272	5.50125	5.8854	6.45214	6.95986	6.20787	5.71646	0.196208	6.53996	0.383608	0.823503	0.0296444
BC021381	6.95652	6.69454	6.50144	7.26157	7.79072	7.56696	6.7175	0.228408	7.53975	0.265622	0.822247	0.0152815
BC025446	9.62627	10.0001	9.92642	10.7986	10.6108	10.6084	9.85094	0.198031	10.6726	0.109107	0.821681	0.00325484
CX3CL1	9.1197	9.1387	9.2483	9.82644	10.3605	9.78336	9.1689	0.0694126	9.99011	0.321522	0.821209	0.0124056
SMPD1	6.58167	6.35986	6.56786	7.2948	7.64363	7.03439	6.50313	0.124268	7.32427	0.30569	0.821138	0.0125452
SLC37A4	6.35547	7.13199	6.66116	7.3208	7.72533	7.55589	6.7162	0.391177	7.534	0.203147	0.817801	0.0324791
GNAT3	4.39522	4.67636	4.33323	5.51788	5.35913	4.97297	4.46827	0.182855	5.28333	0.280248	0.815057	0.0134907
IL17RB	5.11347	4.99	5.0995	5.85129	6.14339	5.65249	5.06765	0.0676118	5.88239	0.246921	0.814735	0.00528593
CDKL2	4.5999	5.11809	4.48969	5.36658	5.78726	5.49407	4.73589	0.33555	5.5493	0.21571	0.813406	0.0241907
ACAD10	5.97112	5.09216	5.76488	6.59218	6.28714	6.38705	5.60939	0.459646	6.42212	0.155515	0.812738	0.0440722
1700029G01RIK	8.88572	8.78764	8.68016	9.44003	9.88883	9.45886	8.78451	0.102813	9.5959	0.253856	0.811398	0.00683242
TCN2	9.2258	9.89073	9.36374	10.0885	10.1995	10.6204	9.49342	0.350924	10.3028	0.280594	0.809418	0.0355189
UBXN6	8.15064	8.36804	8.4066	9.0755	9.227	9.04315	8.30843	0.138005	9.11521	0.0981506	0.806786	0.0011766
NMU	4.60291	4.35642	4.66768	5.28482	5.02643	5.73455	4.54234	0.164238	5.3486	0.358343	0.806261	0.0239553
DOK4	9.08373	9.56298	9.01013	9.96604	10.2791	9.82411	9.21895	0.300208	10.0231	0.232817	0.804151	0.0214619
MCOLN1	5.99648	6.44698	6.00857	6.74979	6.79174	7.32207	6.15068	0.256679	6.95453	0.318987	0.803852	0.0272629
1700047I17RIK1	6.41416	7.17549	7.11394	7.42117	7.76566	7.92667	6.9012	0.422907	7.7045	0.258238	0.803304	0.0484202
LASS2	11.7331	11.7793	11.3841	12.4798	12.4862	12.3354	11.6321	0.216079	12.4338	0.0852597	0.801662	0.00393638
IL17RC	10.3028	10.1797	10.3135	11.2708	11.1706	10.7572	10.2653	0.0743789	11.0662	0.272245	0.800882	0.00795698
SFI1	6.47188	6.09104	6.64764	7.44196	7.12793	7.04241	6.40352	0.284526	7.2041	0.210382	0.80058	0.0172674
TPCN1	9.55074	9.97968	9.7882	10.4565	10.7986	10.4627	9.77287	0.214885	10.5726	0.195754	0.799717	0.00887127
MID1	5.38826	4.63488	4.90008	6.10316	5.55421	5.66339	4.97441	0.38215	5.77359	0.290593	0.79918	0.0448651
SH3GL2	9.1372	9.0532	8.89972	9.88754	10.0307	9.56298	9.03004	0.120424	9.82708	0.239661	0.797044	0.00675815
DACT2	6.0164	6.62059	6.2535	6.76479	7.10513	7.40573	6.29683	0.304419	7.09188	0.320674	0.795054	0.0357177
CASK	9.18058	8.95462	9.36784	9.83996	10.0496	9.99849	9.16768	0.206914	9.96267	0.109298	0.794997	0.00416916
NAALADL1	10.5562	11.3118	10.9473	11.5322	11.7517	11.9134	10.9384	0.377903	11.7324	0.191316	0.794008	0.0314701
CD63	10.2224	10.251	10.3286	11.1974	11.1243	10.8604	10.2673	0.0549351	11.0607	0.17727	0.793403	0.00177452
MMP23	5.17665	5.5496	5.09586	5.63754	6.31368	6.25054	5.27404	0.24204	6.06725	0.373481	0.793216	0.03668
BSCL2	9.59217	9.09895	9.44187	10.2696	10.1595	10.0786	9.37766	0.252797	10.1692	0.0958902	0.791574	0.00712563
EG624219	5.3459	4.92793	5.65357	6.02459	6.32497	5.94677	5.30913	0.364212	6.09878	0.199719	0.789644	0.0301397
BC049806	5.0612	5.04599	5.01181	5.51788	6.37363	5.59078	5.03966	0.0252932	5.82743	0.474427	0.787765	0.045381
MAPKBP1	5.979	6.67093	6.46995	6.93495	7.54723	7.00085	6.37329	0.355945	7.16101	0.336099	0.787717	0.0494644
LAPTM4B	4.48801	4.63137	4.96579	5.34257	5.43201	5.67226	4.69506	0.245178	5.48228	0.170495	0.787222	0.0102931
NDRG3	7.09335	6.87798	7.35937	7.9873	7.97259	7.73204	7.11023	0.241139	7.89731	0.143315	0.787077	0.00827997
RAPGEF6	4.71263	4.85722	4.79795	5.66054	5.28482	5.78137	4.78927	0.0726857	5.57558	0.258946	0.786309	0.00716147
ZFP68	5.70391	6.22918	5.75339	6.42786	6.77915	6.83297	5.89549	0.29004	6.67999	0.220008	0.784498	0.0202527
XPR1	8.4016	8.85699	8.52613	9.49789	9.48393	9.15433	8.59491	0.235356	9.37872	0.194451	0.783808	0.011274
SORT1	5.49407	4.95999	5.45965	5.92416	6.37026	5.96738	5.30457	0.298912	6.08726	0.246028	0.782697	0.0248567
4921528G01RIK	7.00218	7.80989	7.34435	8.15472	8.0951	8.2479	7.38548	0.40542	8.16591	0.0770102	0.780432	0.0306266
PACS2	8.06485	8.07297	8.07297	8.89836	9.21906	8.43382	8.07026	0.00469165	8.85041	0.39481	0.780151	0.0267233
ZMAT4	4.56966	4.5291	4.75515	4.99383	5.78382	5.41428	4.61797	0.120522	5.39731	0.395271	0.779339	0.0308898
MAN2B1	9.54893	9.18967	9.32557	10.1656	10.0139	10.2199	9.35472	0.181395	10.1331	0.106785	0.778418	0.00305167
RPRML	4.36705	4.5177	4.35972	4.71854	5.63318	5.22426	4.41482	0.0891676	5.192	0.458173	0.777172	0.0448383
DCXR	8.42514	8.21623	8.17262	8.92487	9.2254	8.99359	8.27133	0.134976	9.04796	0.15747	0.776627	0.00291361
RTKN	4.67189	4.67636	4.87165	5.34257	5.71922	5.48644	4.73996	0.114063	5.51608	0.190068	0.776116	0.00373344
RTKN	7.68554	8.28416	7.6961	8.5656	8.87665	8.53909	7.8886	0.342606	8.66045	0.187708	0.771848	0.0267279
VAT1	9.09324	9.55074	9.49876	10.0384	10.3995	10.019	9.38091	0.250485	10.1523	0.214338	0.771378	0.0154412
EGFR	5.02643	4.72063	5.11656	5.66712	5.5746	5.92926	4.95454	0.20752	5.72366	0.183968	0.769123	0.00862536
DPP4	12.3227	13.1494	12.6386	13.3735	13.4596	13.5791	12.7036	0.417177	13.4707	0.103263	0.76716	0.0365101
APH1B	4.48104	4.67636	4.49785	5.21679	5.70788	5.03019	4.55175	0.10824	5.31829	0.350063	0.766536	0.0222891
TNRC6C	6.46199	6.96586	6.32868	7.16704	7.73822	7.14791	6.58551	0.336068	7.35106	0.33543	0.765546	0.0491835
OAS3	4.57703	4.97628	4.53925	5.35957	5.64043	5.3886	4.69752	0.242151	5.46287	0.154459	0.76535	0.00991537
NAALADL1	10.0553	10.9456	10.6052	11.1915	11.4007	11.3078	10.5354	0.449237	11.3	0.104797	0.764644	0.0454216
NAIP2	7.10833	7.43129	7.31572	7.84964	8.13811	8.16104	7.28511	0.163641	8.0496	0.173546	0.764484	0.00515278
TMEM53	6.76396	6.40717	6.81226	7.5836	7.5286	7.15665	6.66113	0.221261	7.42295	0.232255	0.761823	0.0146903
OBFC1	4.7923	4.59735	4.84384	5.20855	5.66978	5.63699	4.7445	0.130015	5.50511	0.257347	0.760612	0.010267
B3GNT1	8.05206	7.84655	8.00313	8.69033	9.04997	8.44147	7.96725	0.107352	8.72725	0.305927	0.760006	0.0153466
NACC2	5.00367	5.01562	4.84897	5.73234	5.89316	5.52161	4.95609	0.0929606	5.7157	0.186331	0.759617	0.00320977
CLTB	6.87736	7.05847	6.92355	7.82595	7.69113	7.62095	6.95313	0.0941047	7.71268	0.104184	0.759553	0.000722404
MICALL2	7.9151	7.58144	7.1514	8.45314	8.46457	8.00811	7.54931	0.382861	8.30861	0.260299	0.759299	0.046835
E2F5	7.4402	6.86566	7.26925	8.04593	8.16274	7.6425	7.1917	0.295014	7.95039	0.272959	0.758691	0.0308027
TSPAN6	4.31165	4.22075	4.34304	5.07414	5.14457	4.92232	4.29181	0.0635163	5.04701	0.113584	0.755197	0.000550992
HSD3B2	4.62711	4.34978	4.57067	5.44854	5.55421	4.80136	4.51585	0.146568	5.26804	0.407593	0.752187	0.0396348
CDIPT	11.3047	11.7331	11.5188	12.2333	12.3785	12.1981	11.5189	0.214187	12.27	0.0956186	0.751103	0.0051692
CYP2C67	7.8655	7.97513	8.11534	8.63316	8.59984	8.9745	7.98532	0.125229	8.73583	0.207364	0.75051	0.00582225
KIF27	4.93183	5.66659	5.15202	5.78644	5.96738	6.24544	5.25015	0.377076	5.99975	0.231206	0.749604	0.0425858
SLC39A5	9.98866	9.6248	9.61541	10.5604	10.6615	10.2551	9.74296	0.212837	10.4924	0.211568	0.749408	0.0123959
ASAH3	8.38076	8.06928	8.15713	8.68354	9.12895	9.04116	8.20239	0.160596	8.95122	0.235931	0.748828	0.0104613
NACC2	8.65238	8.73668	8.68954	9.41113	9.65953	9.25428	8.69286	0.0422493	9.44164	0.204342	0.74878	0.00341052
CAR13	9.71692	10.1582	9.53545	10.5587	10.5841	10.5117	9.80353	0.320295	10.5515	0.0367131	0.747979	0.015884
BC029214	6.78276	6.66427	6.89883	7.519	7.56771	7.50189	6.78195	0.117281	7.52953	0.0341539	0.747581	0.000448285
METTL7B	9.49184	9.69169	9.2936	10.1797	10.4093	10.1298	9.49238	0.199044	10.2396	0.149094	0.74721	0.00649806
LOC100044204	8.60166	8.26277	8.32224	9.34216	8.98486	9.09989	8.39556	0.180948	9.1423	0.182384	0.746749	0.00731108
9630015D15RIK	5.5546	6.0196	6.15254	6.3173	6.67481	6.97291	5.90891	0.313964	6.65501	0.328252	0.746097	0.0466308
NAT15	6.00913	5.91409	5.79458	6.46628	6.46781	7.02105	5.90594	0.107507	6.65172	0.319855	0.74578	0.0186494
AGPAT3	6.34947	6.77849	6.75906	7.04063	7.47594	7.59866	6.62901	0.242279	7.37174	0.293241	0.742736	0.0277334
SHF	4.90839	5.03019	4.66395	5.64603	5.8974	5.28205	4.86751	0.186511	5.60849	0.309387	0.740983	0.0237422
BC049806	7.94866	8.31744	8.08012	8.46789	8.88758	9.20715	8.11541	0.186906	8.85421	0.370761	0.7388	0.0368626
RFX1	4.99985	5.20709	4.709	5.44317	6.04754	5.64116	4.97198	0.25021	5.71062	0.308116	0.738638	0.0321805
LENG1	5.43902	5.60752	6.11998	6.51106	6.46954	6.40152	5.72217	0.354666	6.46071	0.0553021	0.738537	0.0235087
FLII	7.96098	7.99358	7.64984	8.39572	8.89343	8.52838	7.86813	0.189747	8.60585	0.25774	0.737713	0.0162334
ATP9A	9.0425	8.85485	8.83946	9.77778	9.89073	9.28125	8.91227	0.113043	9.64992	0.324234	0.73765	0.0204593
D9ERTD392E	8.26166	8.02946	8.23933	8.94497	9.10219	8.69395	8.17682	0.1281	8.9137	0.205911	0.736885	0.00624145
ACVR2B	7.69113	6.94961	7.12535	8.06733	8.15276	7.75493	7.25537	0.387482	7.99168	0.209429	0.73631	0.0443193
NAMPT	6.5219	6.91581	6.90072	7.328	7.69205	7.52714	6.77947	0.223195	7.51573	0.182291	0.736255	0.0114649
IMMP2L	8.55197	8.57755	8.85512	9.2348	9.09096	9.86567	8.66155	0.168127	9.39714	0.412079	0.735594	0.0458023
ACAD10	5.94193	5.53955	6.02584	6.62945	6.58262	6.49925	5.83578	0.259942	6.57044	0.0659482	0.734665	0.00900456
SLC6A4	8.39213	8.35282	8.96216	9.43467	9.08685	9.38872	8.56903	0.34102	9.30341	0.18895	0.734377	0.0310049
TEX264	8.31603	8.58144	8.21408	8.97415	9.15844	9.18058	8.37051	0.189644	9.10439	0.113334	0.733873	0.00452546
SLC2A8	5.77051	5.66232	5.36527	6.3173	6.33204	6.34947	5.59936	0.209826	6.33294	0.0161035	0.733576	0.00379442
HEXDC	7.71124	7.64381	7.50616	8.4438	8.54422	8.07244	7.6204	0.104524	8.35348	0.24852	0.73308	0.00924252
LOC100047214	8.00405	8.75389	8.42595	9.00276	9.04997	9.32636	8.39463	0.3759	9.12636	0.174803	0.731736	0.0377596
CDAN1	7.25231	6.92504	7.03679	7.79373	8.12011	7.49411	7.07138	0.166356	7.80265	0.313096	0.731266	0.0233253
ECHDC2	5.94457	5.42838	5.92808	6.67772	6.4315	6.38457	5.76701	0.29338	6.49793	0.157462	0.730923	0.0190678
BTBD6	7.80571	7.76478	7.60005	8.43108	8.42086	8.50025	7.72351	0.10886	8.45073	0.0431875	0.727213	0.00042371
ZFP579	6.59096	6.73801	6.90185	7.65973	7.6215	7.12845	6.74361	0.155518	7.46989	0.296318	0.726285	0.0197912
ALKBH4	6.07548	6.17206	5.8974	6.7988	6.93185	6.59255	6.04831	0.139331	6.7744	0.170958	0.726087	0.00467475
SLC39A5	9.71054	9.34938	9.66232	10.2759	10.596	10.0224	9.57408	0.196085	10.2981	0.287448	0.724038	0.0226758
CLSTN1	5.75706	5.92734	6.09131	6.54391	6.7988	6.60456	5.92524	0.167133	6.64909	0.133154	0.72385	0.00421398
2010011I20RIK	6.42407	6.2641	6.71382	6.88547	7.3076	7.37716	6.46733	0.227962	7.19008	0.266079	0.72275	0.0233167
FBXO42	6.70503	7.41506	7.18884	7.7306	8.0349	7.70766	7.10298	0.362717	7.82439	0.182672	0.721413	0.0370488
ANKRD58	4.50233	4.37361	4.29649	5.27602	5.20709	4.85238	4.39081	0.103991	5.11183	0.227315	0.721022	0.00751202
DPP9	6.15444	6.19919	6.11674	6.8336	7.1678	6.63191	6.15679	0.0412738	6.87777	0.270661	0.72098	0.0103304
BACE1	5.03481	4.81271	5.23981	5.88372	5.80897	5.55709	5.02911	0.213605	5.74993	0.171133	0.720818	0.0103272
TRPM4	6.75414	7.35171	7.25083	7.82595	8.13958	7.5506	7.1189	0.31989	7.83871	0.294697	0.719819	0.0456298
TMC6	7.85545	8.09035	7.96214	8.7718	8.90036	8.39122	7.96931	0.11761	8.68779	0.264762	0.718479	0.0126908
TMEM150	5.29495	6.09764	5.8854	6.34796	6.64665	6.43859	5.75933	0.415933	6.47773	0.153146	0.718404	0.0484466
AI747699	5.3534	5.5746	4.95528	6.11153	5.72742	6.19882	5.29443	0.313843	6.01259	0.250793	0.718163	0.0363524
EBPL	5.58403	5.71563	6.23602	6.50114	6.55862	6.62945	5.84522	0.344774	6.56307	0.0642693	0.717846	0.0239016
GOLIM4	7.29089	7.22924	6.80921	7.7139	8.03363	7.72779	7.10978	0.26212	7.82511	0.180718	0.715331	0.0176674
BRWD3	5.41513	4.91841	4.73394	5.68826	5.97313	5.54676	5.02249	0.352319	5.73605	0.217167	0.713555	0.040489
FSD1	4.63224	5.01128	4.38807	5.27113	5.51472	5.38611	4.6772	0.314028	5.39065	0.121859	0.713459	0.0214173
UNC13B	7.34735	7.02383	7.39001	8.07945	8.12234	7.69884	7.25373	0.20024	7.96688	0.233119	0.71315	0.0158722
ITSN2	6.03494	6.3995	6.03136	6.85511	6.98549	6.76297	6.15527	0.211516	6.86785	0.111808	0.712587	0.00670359
AMN	12.2714	12.9207	12.5591	13.129	13.5143	13.2448	12.5837	0.325351	13.2961	0.197706	0.712344	0.0316493
D6WSU176E	9.49876	10.0083	9.35699	10.0582	10.5047	10.4378	9.62136	0.342532	10.3336	0.240846	0.712226	0.0421335
L2HGDH	8.10444	8.59454	8.09246	8.88446	8.81448	9.2254	8.26381	0.286478	8.97478	0.219847	0.710971	0.0270245
TREX1	5.609	5.67438	5.51314	6.3453	6.42344	6.15899	5.59884	0.0810943	6.30924	0.135858	0.710402	0.00147409
UAP1L1	10.4652	10.6385	10.5444	11.2941	11.4019	11.0811	10.5494	0.0867295	11.259	0.163234	0.709661	0.0026554
TOR2A	4.96333	4.90028	5.22306	5.37789	5.98229	5.85254	5.02889	0.171082	5.73757	0.318175	0.708681	0.0273325
ATP6V0B	9.40718	9.68351	9.49789	10.3288	10.2281	10.1572	9.52953	0.140858	10.238	0.0862632	0.708503	0.00175222
GALNT10	7.66027	7.86562	7.53649	8.28613	8.75232	8.14943	7.68746	0.16624	8.39596	0.316095	0.7085	0.0263894
EGFR	5.39213	5.01562	5.0042	5.79101	5.73962	6.0038	5.13732	0.220747	5.84481	0.14007	0.707492	0.00939703
FAAH	10.6099	10.5316	10.8941	11.6356	11.3992	11.1205	10.6785	0.19072	11.3851	0.257814	0.706574	0.0188393
KCTD6	7.5286	7.86132	7.54617	8.14711	8.41928	8.48849	7.64537	0.187229	8.35163	0.180466	0.706262	0.00927991
ILDR1	4.57703	4.37122	4.38573	5.27602	5.09222	5.08123	4.44466	0.114865	5.14982	0.109429	0.705164	0.00153156
MFN1	8.53033	8.47155	8.1824	9.06671	9.30628	8.91881	8.39476	0.186247	9.09727	0.195532	0.702506	0.0107735
CYB5R3	8.30484	8.6302	8.34377	8.69159	9.30143	9.39174	8.42627	0.177679	9.12825	0.380846	0.701984	0.0444208
DEXI	5.05748	4.9669	4.8389	5.58516	5.81475	5.56511	4.95443	0.109825	5.65501	0.138704	0.700578	0.00236601
ATXN7L2	5.85845	5.50125	5.322	6.37135	6.40717	5.98713	5.56057	0.273104	6.25521	0.232859	0.694646	0.028506
PPP2R5D	8.1299	8.63726	8.19992	9.03935	8.95371	9.0554	8.32236	0.274951	9.01615	0.0546722	0.693794	0.0127803
ZFHX2	6.66818	7.17686	6.81819	7.27775	7.82405	7.6425	6.88774	0.261377	7.58143	0.278219	0.693693	0.0345977
FRS3	4.78275	4.58689	4.51818	5.13217	5.43201	5.40325	4.62927	0.13728	5.32247	0.165437	0.693201	0.00504067
FES	4.7664	5.25732	4.77035	5.43589	5.94237	5.49407	4.93135	0.282298	5.62411	0.277153	0.692757	0.0386658
OAS1D	4.41708	4.93339	5.01181	5.27602	5.64043	5.51255	4.78743	0.323117	5.47633	0.184887	0.688906	0.0327373
JMJD2B	4.98724	4.59086	5.08621	5.7835	5.33075	5.61251	4.8881	0.262133	5.57559	0.228618	0.687485	0.0266949
DEXI	5.47838	5.3379	5.91035	6.3906	6.40195	5.99549	5.57554	0.298338	6.26268	0.231464	0.68714	0.0344504
LOC100046457	6.84385	7.1128	7.16183	7.6961	7.68234	7.79592	7.03949	0.171199	7.72479	0.0619867	0.685293	0.00285875
2310005P05RIK	6.48573	7.19826	6.75664	7.50288	7.33735	7.64647	6.81355	0.359657	7.49557	0.154692	0.68202	0.0392695
SLC22A18	10.4037	10.1216	10.2642	10.7867	11.1205	10.9262	10.2631	0.14106	10.9445	0.167659	0.681344	0.00574524
ZFP219	6.97564	6.73801	7.02597	7.69297	7.8155	7.27182	6.91321	0.153797	7.59343	0.285185	0.680222	0.0220382
WNT6	4.62711	4.80648	4.56628	5.39855	5.32672	5.31364	4.66662	0.124882	5.3463	0.0457206	0.679682	0.000899232
EPN2	5.08752	4.61722	4.54723	5.4723	5.6961	5.12015	4.75066	0.293822	5.42952	0.290349	0.678863	0.0465608
PEX26	5.84581	5.45472	5.79328	6.63998	6.45974	6.03053	5.69794	0.212262	6.37675	0.313083	0.678812	0.0359299
AI846148	5.55747	5.91005	5.90735	6.46954	6.72238	6.21905	5.79162	0.202785	6.47033	0.251667	0.678704	0.0220186
ERGIC3	10.6417	10.8506	10.7751	11.4103	11.4767	11.4143	10.7558	0.105763	11.4337	0.0372126	0.677954	0.000469754
NAPRT1	10.3286	10.682	10.2524	11.0724	11.1668	11.0517	10.421	0.229224	11.097	0.0613839	0.675981	0.00785056
FAM125A	10.2864	10.1122	10.2367	10.8905	11.0124	10.76	10.2118	0.0897526	10.8876	0.126222	0.675868	0.00164203
GLT28D2	4.49484	4.94523	4.37831	5.11347	5.31816	5.41428	4.60613	0.2994	5.28197	0.153639	0.675843	0.0253858
ATP6AP1	10.9648	11.0704	11.0167	11.675	12.0985	11.3059	11.0173	0.0527873	11.6931	0.396576	0.675833	0.0429893
HDAC4	6.42091	5.86512	6.28529	7.10362	6.80671	6.68834	6.19044	0.289782	6.86622	0.213939	0.675784	0.0313884
AA536749	7.23918	7.24538	7.46969	8.10931	7.99234	7.87878	7.31808	0.131334	7.99348	0.115269	0.675391	0.00259005
PPP1R1B	7.62886	7.06387	7.4814	7.90415	8.38443	7.90986	7.39137	0.293054	8.06615	0.27566	0.674771	0.0439008
LASS2	10.5444	10.9699	10.4717	11.481	11.0564	11.4729	10.662	0.269113	11.3367	0.242809	0.674722	0.0321514
SCAMP5	9.56904	9.50758	10.0797	10.416	10.4499	10.3135	9.71879	0.314103	10.3931	0.0709872	0.674351	0.0222171
MST1R	7.97513	8.04378	8.06201	8.58275	8.7107	8.80858	8.02698	0.0458135	8.70068	0.113247	0.673703	0.000670978
JAK3	4.46839	4.67215	4.41906	5.16321	5.24218	5.1697	4.51987	0.134171	5.1917	0.0438426	0.67183	0.00118082
PON3	5.23981	5.0798	5.44358	5.94823	5.76554	6.06273	5.2544	0.182327	5.9255	0.14989	0.671102	0.0079027
MMP15	8.57026	8.58144	8.45746	9.03935	9.59448	8.98671	8.53639	0.0685803	9.20685	0.336728	0.670461	0.0278029
RFXANK	4.81086	4.50929	4.54297	5.31147	5.13548	5.42103	4.62104	0.165248	5.28933	0.144061	0.668284	0.00617046
KLC1	5.06806	4.88465	5.59078	5.74029	6.04399	5.76272	5.18116	0.366402	5.849	0.169237	0.667837	0.0456504
ELOVL1	10.7147	10.7704	10.6732	11.3888	11.7189	11.0531	10.7194	0.0487911	11.387	0.332906	0.667527	0.0263827
BC025446	9.80107	10.1411	9.87265	10.6976	10.5182	10.6013	9.93826	0.17924	10.6057	0.0898035	0.667438	0.00448871
EFNB2	5.0612	4.91222	4.55237	5.53022	5.57857	5.4174	4.84193	0.261592	5.50873	0.0827062	0.6668	0.0135903
SMAD5	6.27485	7.0667	6.65267	7.22996	7.44894	7.31532	6.66474	0.396062	7.33141	0.110374	0.666671	0.0483929
GPC4	5.37399	5.84925	5.40303	5.96968	6.18995	6.46414	5.54209	0.266407	6.20792	0.24772	0.665833	0.0338521
CENTG3	5.00367	5.24646	5.02884	5.43239	6.13276	5.71099	5.09299	0.1335	5.75871	0.352618	0.665722	0.0377257
ANK	8.56888	8.83481	8.43058	9.15284	9.44712	9.23107	8.61143	0.205442	9.27701	0.152425	0.665586	0.0107685
FAM20A	7.2876	7.65553	7.38408	8.12829	8.05406	8.1408	7.44241	0.190774	8.10772	0.0468842	0.665311	0.00421734
STARD13	4.84774	5.39299	5.08621	6.03796	5.47757	5.80478	5.10898	0.273335	5.77344	0.28151	0.664459	0.0426822
WIPF1	7.09011	6.82106	6.98421	7.50457	7.66552	7.71832	6.96513	0.135539	7.62947	0.11134	0.664342	0.00279297
SIGIRR	6.64395	6.56196	6.68045	7.44982	6.99641	7.42957	6.62879	0.0606833	7.29193	0.256133	0.663144	0.0120282
TMEM57	8.44338	8.32134	8.25057	8.97153	9.1197	8.91336	8.33843	0.0975391	9.00153	0.106395	0.6631	0.00135122
DGCR6	8.3259	8.58421	8.08664	8.93901	9.19777	8.84886	8.33225	0.248849	8.99521	0.181118	0.662965	0.0202818
KISS1	5.06806	5.26436	5.0995	5.57043	6.12697	5.71099	5.14397	0.105435	5.8028	0.289404	0.658824	0.0207484
L1TD1	4.45154	4.66718	4.6593	4.8478	5.59209	5.31364	4.59267	0.122292	5.25117	0.376059	0.658503	0.0448208
TSC2	8.58198	8.49488	8.39369	9.27127	9.25849	8.91104	8.49018	0.0942338	9.14693	0.204393	0.656753	0.00721029
ZFP354A	4.63224	4.61135	4.48589	4.95555	5.35473	5.3886	4.57649	0.0791561	5.23296	0.240841	0.656472	0.0109469
ZDHHC9	8.50802	8.33726	8.59654	9.31525	9.23967	8.85539	8.48061	0.131795	9.13677	0.246593	0.656166	0.015289
FBLN1	4.75515	4.9669	4.78214	5.23981	5.47209	5.75906	4.83473	0.115257	5.49032	0.260107	0.655589	0.0162477
DIS3L2	6.48251	6.88517	6.28714	7.19937	7.35574	7.06569	6.5516	0.304942	7.20693	0.145173	0.655327	0.0282838
CRTC3	4.69099	4.60645	4.35742	5.05748	5.15368	5.40941	4.55162	0.173415	5.20686	0.181892	0.655237	0.0106915
SNX14	8.45638	8.16689	8.07819	8.90013	8.74746	9.01512	8.23382	0.197782	8.88757	0.134271	0.653753	0.009059
DGCR6	8.68749	9.17315	8.59108	9.33461	9.57387	9.50342	8.81724	0.311973	9.47063	0.122955	0.653395	0.0279157
2200002K05RIK	5.91394	5.81475	6.24663	6.53207	6.84275	6.55219	5.99177	0.226214	6.64234	0.173852	0.650563	0.0168247
PLD3	5.48282	5.35957	5.51965	5.87913	6.50998	5.922	5.45401	0.0838352	6.1037	0.352498	0.649689	0.036021
LRBA	9.18188	9.59574	9.38418	10.1169	10.1237	9.86989	9.38727	0.206944	10.0368	0.144611	0.649565	0.0111914
WWP2	6.09817	6.09764	6.18699	6.73793	6.58956	7.00085	6.1276	0.0514311	6.77611	0.208285	0.648513	0.00635921
ANO10	7.42627	7.69953	7.21098	8.27467	7.97036	8.03012	7.44559	0.244849	8.09172	0.161236	0.646124	0.0188216
PTPRA	4.57703	4.63488	5.15418	5.23026	5.69053	5.38201	4.7887	0.31784	5.43426	0.234543	0.645567	0.0473111
AVEN	6.73793	6.6065	7.06717	7.5361	7.39398	7.41601	6.80387	0.237307	7.4487	0.0764923	0.644833	0.0109938
GPR89	8.58447	7.95314	8.56408	8.99094	8.97285	9.06774	8.36723	0.358755	9.01051	0.0503784	0.643279	0.0370922
PPM1L	5.08541	5.11089	5.58703	5.74366	5.79718	6.16767	5.26111	0.282545	5.90284	0.230909	0.641727	0.0381748
ZFYVE27	4.892	5.05801	5.22017	5.65554	5.88066	5.55709	5.05672	0.164087	5.69776	0.165867	0.641038	0.00891295
CML3	4.48801	4.92793	4.51418	5.31147	5.08243	5.45862	4.64337	0.246784	5.28418	0.189576	0.640805	0.0234466
ZBTB9	5.85332	6.23302	6.13994	6.68159	6.75581	6.70693	6.07543	0.197905	6.71478	0.0377249	0.639351	0.00534007
DPEP1	11.3029	11.4019	11.06	11.8885	11.7942	11.9976	11.2549	0.175919	11.8934	0.101795	0.638495	0.00553875
EPB4.1L3	12.6294	13.0399	12.8558	13.4649	13.591	13.383	12.8417	0.205579	13.4796	0.104769	0.637921	0.00872027
ACY1L2	4.63224	4.46514	4.41258	5.02938	4.94746	5.44565	4.50332	0.114696	5.14083	0.26714	0.63751	0.0191343
PON3	5.59899	5.14789	5.74164	5.88097	6.17742	6.33997	5.49617	0.309943	6.13279	0.232733	0.636612	0.0466383
LRRC50	7.99467	8.09629	8.32404	8.63511	9.04619	8.63411	8.13833	0.168662	8.7718	0.237626	0.633467	0.0196846
RAB19	5.30546	4.81765	4.709	5.54014	5.55104	5.64116	4.94404	0.317682	5.57744	0.0554447	0.633406	0.027227
ANKRD13A	10.0869	9.97031	9.79794	10.6861	10.7271	10.3408	9.95173	0.145396	10.5847	0.212171	0.632938	0.0130306
DTNB	5.09266	4.55886	4.84897	5.56454	5.38783	5.44565	4.8335	0.267234	5.46601	0.0900958	0.63251	0.0177701
FBXO42	5.46945	5.62517	5.66623	6.04112	6.27088	6.34419	5.58695	0.103808	6.21873	0.158124	0.63178	0.00443606
LOC100047937	7.65567	7.7124	7.44352	8.41899	8.13012	8.15637	7.60386	0.141731	8.23516	0.15974	0.631298	0.00688487
SMARCA2	7.85545	8.22295	8.02894	8.84296	8.78907	8.36597	8.03578	0.183842	8.666	0.261227	0.630216	0.0268491
E330036I19RIK	8.52001	8.01239	8.25866	9.10919	8.95948	8.61239	8.26368	0.253844	8.89369	0.254855	0.630001	0.0386447
UPF3A	5.89012	6.02265	5.7812	6.40971	6.62379	6.55008	5.89799	0.120917	6.52786	0.108755	0.629871	0.00257015
MYST4	7.73081	7.59325	7.57194	8.43533	8.35593	7.99375	7.632	0.0862315	8.26167	0.235396	0.629669	0.0121532
FAM160A2	9.77119	10.088	9.88736	10.5139	10.8905	10.2304	9.91552	0.160271	10.5449	0.331104	0.629418	0.041405
KIF13A	5.77463	5.92734	5.90012	6.58054	6.34063	6.56891	5.86736	0.0814545	6.4967	0.135279	0.629334	0.00230979
CUX1	7.14702	7.66378	7.35992	7.97531	8.15276	7.92952	7.39024	0.259714	8.0192	0.117914	0.628959	0.0187886
FBXO30	5.80317	6.43807	6.11674	6.60715	6.7538	6.88058	6.11933	0.317458	6.74718	0.136837	0.627853	0.0346544
MPND	9.79895	10.0162	9.86795	10.51	10.5153	10.539	9.89437	0.111014	10.5215	0.0154544	0.627093	0.000634662
PTK2B	5.15293	5.76305	5.31771	5.95783	6.17256	5.98457	5.41123	0.315631	6.03832	0.11702	0.627089	0.0320792
SLC34A3	4.96801	5.51945	5.34501	5.82449	6.117	5.77084	5.27749	0.281852	5.90411	0.186311	0.626618	0.0325165
ZBTB9	4.67189	4.91222	4.79344	5.63754	5.43201	5.18703	4.79251	0.120169	5.41886	0.225544	0.626342	0.0132104
UBAC1	8.11501	8.23479	8.46289	8.79456	9.17004	8.72705	8.2709	0.176726	8.89721	0.238669	0.626318	0.0217163
PLCL2	7.24609	7.28431	7.28361	7.87141	8.13811	7.68269	7.27134	0.0218664	7.8974	0.228822	0.626067	0.00918874
SNAPC3	4.81086	4.60222	4.57067	5.10417	5.48524	5.2709	4.66125	0.130523	5.28677	0.191026	0.625519	0.0094275
HS2ST1	6.00184	6.02501	5.98029	6.65052	6.72443	6.50611	6.00238	0.0223642	6.62702	0.11104	0.624644	0.000671035
TBKBP1	4.47457	4.32737	4.49378	5.04734	5.08243	5.03932	4.43191	0.0910411	5.05636	0.0229297	0.624456	0.000324165
IDS	6.66472	6.88226	7.06717	7.21657	7.41601	7.85023	6.87138	0.201446	7.49427	0.323998	0.622884	0.0474493
PLEKHM1	8.39647	8.45869	8.44147	9.20174	9.1263	8.83599	8.43221	0.0321252	9.05468	0.193108	0.622469	0.00530217
SLC23A2	6.02334	6.65204	6.43609	6.89883	6.9286	7.15045	6.37049	0.319441	6.99262	0.137487	0.622133	0.0362744
2610020O08RIK	6.93966	7.05271	6.91909	7.73877	7.60766	7.43082	6.97048	0.0719455	7.59242	0.154539	0.621931	0.00320811
RBBP9	6.78276	7.02812	7.04337	7.39001	7.65812	7.67168	6.95141	0.146262	7.57327	0.158852	0.621855	0.00755394
MKNK2	8.67183	8.56126	8.18125	9.1263	9.09788	9.05095	8.47145	0.257329	9.09171	0.0380507	0.620267	0.0144935
PDZD3	8.65358	8.8951	8.74683	9.18291	9.72322	9.24762	8.76517	0.121799	9.38458	0.295051	0.61941	0.0282779
MIF4GD	8.98927	9.19757	9.2197	9.64037	9.95457	9.66628	9.13551	0.127132	9.75374	0.174405	0.618226	0.00769811
ZDHHC24	4.93183	4.56771	4.57988	5.34257	5.58478	5.0042	4.69314	0.206805	5.31052	0.291613	0.617379	0.0402928
SLC25A38	6.33238	6.60168	6.41437	6.97542	7.21134	7.013	6.44948	0.138042	7.06659	0.126762	0.617111	0.0046721
SPATA2L	5.48282	5.89679	5.35473	6.2601	6.08495	6.23745	5.57811	0.283316	6.19417	0.0952632	0.616052	0.0233793
SLC39A4	11.18	11.63	11.18	11.7833	11.9511	12.1036	11.33	0.259824	11.946	0.160231	0.616046	0.0249983
OGFOD1	5.45143	5.77463	5.74164	5.99309	6.46506	6.35547	5.6559	0.177842	6.2712	0.247012	0.615303	0.0248643
4930572J05RIK	6.51363	6.50998	6.82663	7.11706	7.33187	7.24395	6.61675	0.181774	7.23096	0.107992	0.614214	0.00732524
D19WSU162E	9.96079	9.90133	9.86067	10.5182	10.8083	10.238	9.9076	0.0503531	10.5215	0.285148	0.613888	0.021352
LMAN2L	7.37531	7.40445	7.3726	7.95023	8.27831	7.76118	7.38412	0.0176602	7.99657	0.261659	0.612451	0.0155409
PPEF2	4.892	4.43158	4.47167	5.10417	5.01995	5.5082	4.59841	0.255041	5.21077	0.261	0.612358	0.043832
TEX261	8.54267	8.87926	8.88006	9.5238	9.3901	9.22323	8.76733	0.194562	9.37904	0.150586	0.611713	0.0125811
RNPEPL1	11.8402	11.7436	11.707	12.3435	12.6993	12.082	11.7636	0.0688509	12.375	0.309827	0.611368	0.0289328
SYCN	4.62711	4.34978	4.33323	5.19587	5.01995	4.92777	4.43671	0.1651	5.04786	0.13621	0.611157	0.00778509
YIPF6	5.49606	5.08647	5.38481	5.93885	6.09922	5.75906	5.32245	0.211801	5.93238	0.170172	0.60993	0.0177162
INO80C	9.30628	9.42836	9.40571	9.76194	10.1744	10.0307	9.38012	0.0649429	9.98903	0.209379	0.608911	0.00857911
DBNDD2	10.6717	10.6906	10.7318	11.3534	11.4551	11.1087	10.698	0.030752	11.3057	0.178043	0.607714	0.0043243
1200003C05RIK	8.18478	8.31744	8.10902	8.75874	8.87366	8.80088	8.20375	0.105499	8.81109	0.0581327	0.607347	0.000947169
SLC24A6	5.54362	5.93988	5.75339	6.12244	6.65562	6.2795	5.74563	0.198243	6.35252	0.273988	0.606893	0.0359324
PPP1R9B	6.48935	7.01604	6.78856	7.46133	7.45651	7.19617	6.76465	0.26416	7.37134	0.151715	0.606686	0.0260665
SQRDL	7.59073	7.94877	7.84066	8.43486	8.30061	8.46365	7.79339	0.183642	8.39971	0.0870204	0.606322	0.00666213
TMEM2	4.77427	4.48672	4.36768	4.96856	5.42628	5.04995	4.54289	0.209037	5.14827	0.244184	0.605377	0.0310211
TMC6	8.46885	8.10571	8.28439	8.80013	9.20174	8.67156	8.28632	0.181578	8.89115	0.276559	0.604826	0.0339731
SESN1	10.3144	10.8618	10.3788	11.2176	11.0376	11.1127	10.5184	0.299192	11.1226	0.0904268	0.604267	0.0286073
IL20RB	4.41708	4.49785	4.49785	5.04734	4.96579	5.20855	4.47093	0.0466312	5.0739	0.123538	0.60297	0.00138263
CD63	11.8521	11.3779	11.7189	12.1776	12.1118	12.4681	11.6496	0.244604	12.2525	0.189597	0.602847	0.0279421
CTDSPL	7.81142	7.69449	7.92559	8.47201	8.46671	8.29929	7.8105	0.115554	8.41267	0.098223	0.602172	0.00234227
BAAT	4.66611	5.09216	4.83308	5.37789	5.72264	5.29334	4.86378	0.214678	5.46463	0.227414	0.600841	0.0291684
APBB2	6.32126	6.14581	6.52327	6.93495	6.87782	6.97914	6.33011	0.188887	6.93064	0.0507964	0.600525	0.00601468
SSH3	7.28431	6.63309	6.93052	7.7243	7.54105	7.38306	6.9493	0.326014	7.54947	0.170778	0.600166	0.04761
PRKRA	8.68016	8.72377	8.9333	9.58629	9.47924	9.07161	8.77908	0.135331	9.37905	0.271572	0.599968	0.0266616
SAMD10	5.81795	5.8825	6.10526	6.42407	6.56349	6.61582	5.93523	0.150741	6.53446	0.0991173	0.599221	0.00452688
ATP2A3	4.34877	4.39051	4.30942	4.98368	4.91728	4.94247	4.34957	0.0405512	4.94781	0.0335183	0.598245	3.91975e-05
AI837181	6.86859	7.21657	6.85308	7.41241	7.78263	7.53153	6.97941	0.205527	7.57552	0.18899	0.596112	0.0208736
PACS1	4.86314	5.03019	4.9055	5.69419	5.60752	5.28528	4.93294	0.0868411	5.529	0.215466	0.596057	0.0112981
CC2D1A	7.77911	8.13318	7.66933	8.57556	8.63111	8.16104	7.86054	0.242408	8.4559	0.256867	0.595367	0.0432562
MARK3	8.80991	8.89715	8.66745	9.37293	9.67289	9.11304	8.7915	0.115952	9.38629	0.280162	0.594788	0.0273361
ACVR1C	4.97188	4.47212	4.94269	5.52337	5.42229	5.22426	4.79556	0.280489	5.38998	0.152154	0.594413	0.0320841
PIAS3	5.72298	5.78038	5.54149	6.25468	6.20909	6.36337	5.68162	0.124701	6.27571	0.0792619	0.594095	0.00223484
TCFE3	6.13533	6.71802	6.36019	6.82345	7.16	7.01102	6.40451	0.293864	6.99816	0.168643	0.593642	0.038601
SH2B1	7.59675	7.92128	8.20857	8.47816	8.45889	8.56698	7.90887	0.306099	8.50135	0.0576528	0.592478	0.0300856
VPS4A	7.47325	7.71515	7.49601	7.90622	8.26083	8.29442	7.56147	0.133576	8.15382	0.215091	0.592354	0.0154477
TEP1	4.68229	4.51358	4.83308	5.06966	5.45202	5.28205	4.67632	0.159837	5.26791	0.191571	0.59159	0.0147687
MLLT3	6.00689	5.46965	5.59899	6.36687	6.25007	6.22954	5.69185	0.280398	6.28216	0.0740766	0.590316	0.0243291
ARHGAP29	5.64079	5.84471	5.67296	6.5844	6.25409	6.09051	5.71949	0.109632	6.30967	0.251591	0.590179	0.02039
APPL1	7.14702	7.4973	7.24728	7.86813	8.03363	7.75727	7.2972	0.180401	7.88634	0.139079	0.589143	0.0109924
RALGPS2	7.05576	7.4911	7.10454	7.57913	7.92544	7.91289	7.21713	0.238516	7.80582	0.196422	0.588689	0.0299342
ACAP3	5.2245	5.11809	5.23981	6.02265	5.8302	5.49407	5.19413	0.0662956	5.78231	0.267528	0.588173	0.0209048
GRHPR	9.29113	8.66917	9.18717	9.68351	9.70804	9.52019	9.04916	0.333155	9.63725	0.102113	0.58809	0.0431048
ARRDC1	6.10788	6.13571	6.38079	6.65052	7.04679	6.69026	6.20813	0.150177	6.79586	0.218219	0.587729	0.0184147
TRAF6	5.14561	5.42376	4.9391	5.60029	5.93207	5.7315	5.16949	0.243213	5.75462	0.167095	0.585127	0.0264256
ALDH16A1	9.02588	9.08055	8.58165	9.57307	9.52548	9.34348	8.89603	0.273629	9.48068	0.121176	0.584648	0.0276877
TRP53INP1	4.36954	4.87967	4.48589	4.96362	5.23981	5.28528	4.57836	0.267342	5.1629	0.174078	0.584539	0.0337409
ELMO3	9.22349	9.3747	9.09703	9.85156	9.90094	9.69511	9.23174	0.13902	9.81587	0.107458	0.584132	0.00451232
ARL6IP5	7.80337	8.11058	8.02067	8.38271	8.58731	8.71425	7.97821	0.157949	8.56142	0.167279	0.583215	0.0117759
TXNDC9	4.80136	5.12834	5.10934	5.77463	5.5988	5.41428	5.01301	0.183539	5.59591	0.180191	0.582893	0.0171716
ANG	8.47657	8.35849	8.61735	9.05058	8.94473	9.20495	8.48414	0.129599	9.06676	0.130863	0.582618	0.00540177
EIF2AK1	8.96149	9.27044	9.23618	9.69125	9.82644	9.69622	9.15604	0.169353	9.73797	0.0766569	0.581934	0.00560918
NDUFB10	8.04842	8.05593	8.29201	8.74412	8.96858	8.42687	8.13212	0.138518	8.71319	0.272176	0.581071	0.0300591
AP4S1	8.48142	8.43179	8.42671	9.04164	8.92891	9.11047	8.44664	0.030229	9.02701	0.0916607	0.580366	0.000480042
UBXN6	7.16359	7.46725	6.98421	7.59922	7.8179	7.938	7.20502	0.244172	7.78504	0.171766	0.580025	0.0281686
TSPAN17	4.91858	4.6223	4.3829	5.48926	5.08699	5.08699	4.64126	0.268344	5.22108	0.232248	0.579819	0.0473538
FURIN	10.0067	10.3982	10.0234	10.4462	10.7688	10.9504	10.1427	0.221383	10.7218	0.255366	0.579047	0.0412442
LRPAP1	8.52471	7.98481	8.35017	9.01086	8.78739	8.79667	8.28656	0.275513	8.86497	0.126427	0.57841	0.0297961
ITGB1	5.38417	5.15368	5.81571	5.90945	6.07615	6.1029	5.45118	0.336065	6.0295	0.104824	0.578316	0.0466129
LRRC48	5.37789	5.61674	5.17913	5.72878	6.10132	6.07762	5.39125	0.219111	5.96924	0.208585	0.577987	0.0296757
EDG2	7.12425	7.70416	7.49301	7.99559	8.14752	7.91158	7.44047	0.293503	8.01823	0.11959	0.577757	0.034267
SF3B1	4.55873	4.40448	4.36519	5.0153	5.03073	5.01181	4.4428	0.102299	5.01928	0.0100663	0.576481	0.000628853
ELF3	10.684	10.5373	10.5494	11.4729	11.2148	10.8123	10.5902	0.0814524	11.1667	0.332882	0.576427	0.0435334
NISCH	10.3783	10.1375	10.4037	11.0407	11.0724	10.535	10.3065	0.146895	10.8827	0.301517	0.576201	0.0409162
WWP2	8.39545	8.33047	8.53243	9.0147	9.20049	8.77135	8.41945	0.103096	8.99551	0.215212	0.576059	0.013905
ZGPAT	5.64332	5.37624	5.48926	5.95435	6.38576	5.89316	5.50294	0.134068	6.07775	0.268489	0.574816	0.0294449
SNX25	5.94852	6.24139	5.76488	6.48613	6.70952	6.481	5.98493	0.240335	6.55888	0.130479	0.573953	0.0220581
AUP1	11.0036	10.7055	10.8162	11.4786	11.3902	11.3756	10.8418	0.150688	11.4148	0.0557102	0.573048	0.00348702
GPR149	4.88689	5.40346	5.15921	5.68247	5.81475	5.66339	5.14985	0.258411	5.7202	0.082433	0.570351	0.0219246
TGS1	5.93944	5.46965	5.58403	6.27252	6.3007	6.12723	5.66437	0.244981	6.23348	0.0930927	0.569107	0.0197533
TMEM41A	11.3471	11.6613	11.4786	12.1596	11.8885	12.1447	11.4957	0.15783	12.0643	0.152402	0.568619	0.0109148
UNC84A	5.20709	5.0353	5.5078	5.83653	5.60345	6.01389	5.25006	0.239167	5.81795	0.205849	0.567891	0.0356261
ILDR1	4.48104	4.56771	4.50132	4.87084	5.41428	4.96801	4.51669	0.0453298	5.08438	0.289807	0.567687	0.0285142
RAB33B	7.18028	7.52489	7.1318	7.73247	7.89179	7.91577	7.27899	0.214329	7.84667	0.0996308	0.567685	0.014144
ARG2	11.0326	11.0763	11.4019	11.7398	11.6149	11.859	11.1702	0.201776	11.7379	0.122055	0.567644	0.0140399
SCRN2	7.91584	7.69658	7.92811	8.4376	8.65193	8.1539	7.84684	0.130279	8.41448	0.249817	0.56763	0.0251334
IQGAP1	9.99615	9.80194	9.7762	10.4882	10.6522	10.1365	9.8581	0.120248	10.4256	0.263484	0.56753	0.0274287
CYB561D1	6.61241	6.96737	6.73429	7.17661	7.56953	7.26843	6.77136	0.180361	7.33819	0.205536	0.56683	0.022955
TESK1	7.61061	7.79559	7.64092	8.29068	8.41069	8.04409	7.68238	0.0992141	8.24849	0.186908	0.56611	0.00978002
4733401H18RIK	5.48282	5.93517	6.04672	6.25857	6.50492	6.3995	5.82157	0.298622	6.38766	0.123601	0.566093	0.0386356
ATG7	4.92777	4.91841	5.01181	5.30705	5.88066	5.3657	4.95266	0.0514357	5.51781	0.315606	0.565143	0.0376172
HERC2	8.51104	8.70051	8.39909	8.8661	9.05242	9.38561	8.53688	0.152359	9.10137	0.26319	0.564496	0.0324318
PARP6	6.58064	6.78733	6.47493	7.42506	7.25474	6.85635	6.6143	0.158901	7.17872	0.291877	0.564416	0.0423188
BMP5	4.98232	4.75515	4.709	5.15368	5.64043	5.34545	4.81549	0.146308	5.37986	0.245194	0.564362	0.0266942
COG1	7.35992	7.45548	7.53445	8.20808	7.98381	7.85023	7.44995	0.0873986	8.01404	0.180833	0.564092	0.00825176
TCF4	7.70416	7.53688	7.61807	8.20491	8.41236	7.93033	7.6197	0.0836542	8.18253	0.241791	0.56283	0.0189371
WHRN	6.09659	5.67438	6.18128	6.73793	6.58515	6.31527	5.98408	0.271536	6.54612	0.214017	0.562034	0.0480409
E130309D02RIK	4.57703	4.68661	4.79344	5.20222	5.23133	5.3094	4.68569	0.10821	5.24765	0.0554234	0.561957	0.00132021
ADK	10.6647	10.2233	10.565	11.0782	11.1266	10.9317	10.4844	0.231485	11.0455	0.101472	0.561122	0.0183764
HEXIM1	7.70611	8.16864	7.95656	8.36394	8.72377	8.42687	7.94377	0.231532	8.50486	0.192173	0.56109	0.0319807
ANKS3	5.23981	4.78103	5.31771	5.75906	5.8072	5.45472	5.11285	0.289994	5.67366	0.191128	0.560815	0.0489718
CGGBP1	9.37679	9.8556	9.49709	10.1197	10.1663	10.1203	9.57649	0.249084	10.1354	0.0267466	0.558937	0.0180786
UBTD1	4.9527	5.16321	4.94802	5.43902	5.61085	5.69053	5.02131	0.12291	5.58013	0.128539	0.558822	0.00553429
TMC6	8.30786	8.24766	8.23266	8.85001	9.00336	8.60973	8.26273	0.0397966	8.82104	0.198407	0.558309	0.00878364
HEXA	9.89469	9.53604	9.66335	10.2271	10.5604	9.97892	9.69803	0.181825	10.2555	0.291797	0.55745	0.0483995
NAPRT1	11.9134	12.2333	11.8925	12.5551	12.5636	12.592	12.013	0.191013	12.5702	0.0193591	0.557195	0.00735036
DHCR7	6.33729	5.96334	6.15824	6.78325	6.85596	6.48885	6.15295	0.187034	6.70935	0.194392	0.556398	0.023324
RRM2B	4.86314	5.38826	5.22306	5.67102	5.89498	5.57195	5.15815	0.26851	5.71265	0.165488	0.554495	0.038216
GADD45A	9.61365	9.87472	9.53305	10.1309	10.0408	10.5071	9.67381	0.178603	10.2262	0.24733	0.552437	0.0349677
2400010D15RIK	8.49643	8.75749	8.45977	9.17608	9.02806	9.16418	8.57123	0.162348	9.12278	0.0822397	0.551545	0.00630056
PPAPDC2	7.8338	7.82623	7.47406	8.30484	8.12861	8.35384	7.71137	0.205545	8.26243	0.118453	0.551062	0.0158207
6720456H20RIK	6.02001	5.94472	6.02584	6.62945	6.53363	6.47624	5.99686	0.0452468	6.54644	0.0774034	0.549584	0.000445523
MAN1C1	4.22542	4.5057	4.34515	4.78286	5.09638	4.84384	4.35876	0.140633	4.9077	0.166223	0.548936	0.0119986
HPS6	5.90012	6.2689	5.80365	6.52425	6.74021	6.35282	5.99089	0.245546	6.53909	0.194119	0.548203	0.0386474
ID3	7.29629	7.3479	7.46684	7.8655	7.99035	7.89932	7.37034	0.0874648	7.91839	0.0645734	0.548049	0.000947977
SRD5A3	8.03614	8.09246	7.81166	8.55574	8.36843	8.65855	7.98009	0.148557	8.52757	0.147098	0.547485	0.0105305
CYB561	9.76015	9.99615	9.81709	10.3507	10.4278	10.4355	9.8578	0.123152	10.4047	0.0469063	0.546909	0.00198437
SLC9A1	8.32199	7.99234	7.83459	8.68954	8.67646	8.42341	8.04964	0.248698	8.59647	0.150021	0.546832	0.0310508
DST	4.8575	5.03019	4.86709	5.58027	5.3917	5.42103	4.91826	0.097051	5.46433	0.101467	0.546071	0.00253062
LOC100048056	6.13122	6.47361	6.26374	6.90283	6.73936	6.86249	6.28952	0.172644	6.83489	0.0851557	0.545369	0.00800388
4933439C20RIK	9.00547	8.94473	8.98216	9.5083	9.47635	9.58326	8.97745	0.0306403	9.52264	0.0548755	0.545187	0.00011435
LOC676420	9.29443	9.36094	9.61622	10.1068	10.109	9.68898	9.42386	0.169868	9.96828	0.241881	0.544415	0.0332069
NRBP1	6.81226	7.41675	7.10309	7.60367	7.82532	7.5361	7.1107	0.302315	7.65503	0.151293	0.544332	0.0493678
INO80B	6.67499	6.44698	6.68624	7.13962	7.3973	6.90223	6.60274	0.135005	7.14638	0.247607	0.543644	0.028867
ZDHHC3	5.80317	5.9911	6.30024	6.46343	6.6941	6.56387	6.0315	0.250988	6.5738	0.115657	0.542293	0.0273068
PPAP2C	10.1561	9.84886	10.0496	10.531	10.4667	10.682	10.0182	0.156018	10.5599	0.110545	0.54171	0.00800385
KRT84	4.36519	4.39896	4.3829	4.92793	5.23981	4.60241	4.38235	0.0168906	4.92338	0.318721	0.541035	0.0425554
CASZ1	4.90008	4.84529	4.6731	5.45821	5.43201	5.15041	4.80616	0.118443	5.34688	0.170648	0.540721	0.0107511
SUV420H1	7.46812	7.93594	7.67388	8.25281	8.3874	8.05528	7.69265	0.234475	8.23183	0.167049	0.539185	0.0315582
BAK1	7.15767	7.45466	7.06717	7.55378	8.06201	7.68102	7.2265	0.20271	7.7656	0.264466	0.539105	0.0486997
MCL1	10.4717	11.0826	10.6924	11.2485	11.268	11.3441	10.7489	0.309313	11.2869	0.0505639	0.537975	0.0410212
TFDP2	4.93183	5.08647	5.30856	5.5267	5.51216	5.89921	5.10895	0.189368	5.64602	0.219387	0.53707	0.032596
NADSYN1	7.22996	7.676	7.47183	8.09273	7.94866	7.94087	7.45927	0.223285	7.99408	0.0855149	0.534819	0.0179288
PLB1	4.59238	4.5291	4.64644	4.85308	5.36527	5.15041	4.58931	0.0587301	5.12292	0.257196	0.533615	0.0248201
PHKA2	4.82518	4.64012	4.56628	5.34767	5.20222	5.08123	4.67719	0.133372	5.21037	0.133408	0.53318	0.00807005
EXOC8	8.79691	8.9863	8.9229	9.39281	9.58025	9.32949	8.90204	0.0964043	9.43418	0.130398	0.532144	0.00473057
STAU2	6.58637	6.5412	6.39468	7.15785	6.7258	7.23488	6.50742	0.100212	7.03951	0.274401	0.532092	0.0343541
TERF2IP	6.5728	6.66303	6.68685	7.08248	7.31611	7.11758	6.64089	0.0601632	7.17206	0.125983	0.531166	0.00274645
2310057J16RIK	6.7269	6.80599	6.80502	7.25521	7.57908	7.09692	6.7793	0.0453837	7.3104	0.245776	0.531097	0.0211935
2310044G17RIK	8.18454	8.51178	7.95242	8.87366	8.79472	8.57204	8.21624	0.281026	8.74681	0.156414	0.530562	0.0460566
AP2A1	6.48069	6.72255	6.58825	7.01102	7.27071	7.09915	6.59717	0.121177	7.12696	0.132057	0.529794	0.00688672
DOCK1	5.84816	5.89891	5.65357	6.45595	6.04754	6.48543	5.80021	0.129508	6.32964	0.244751	0.529426	0.0296099
PCMTD2	5.36658	5.76305	5.39449	5.97714	5.98897	6.14301	5.50804	0.221288	6.03637	0.0925349	0.528334	0.0188557
UHRF1BP1L	7.33282	7.82022	7.4602	7.96395	8.04818	8.18466	7.53775	0.252783	8.0656	0.111383	0.527847	0.0296623
ITFG3	11.1166	11.5181	11.289	11.8687	11.9105	11.7279	11.3079	0.201386	11.8357	0.0956805	0.527768	0.0148538
TMEM125	7.96478	7.97621	7.69884	8.49843	8.56303	8.16104	7.87994	0.156944	8.4075	0.215871	0.527559	0.0266896
TSC2	9.44438	9.10245	9.08619	9.73916	9.90527	9.56904	9.21101	0.202272	9.73782	0.168118	0.526814	0.0256012
PPP3CA	7.54105	7.77013	7.78627	8.0091	8.5141	8.15267	7.69915	0.137156	8.22529	0.260216	0.526137	0.0362892
PHACTR4	9.76764	10.2979	9.93683	10.4188	10.5463	10.6157	10.0008	0.270847	10.5269	0.0998971	0.526131	0.0342922
PDE6D	6.90907	7.15804	6.71562	7.30897	7.48266	7.56867	6.92758	0.221791	7.45343	0.132296	0.525853	0.0243
GLG1	10.8892	10.6512	10.4875	11.3822	11.2544	10.9632	10.676	0.20197	11.2	0.214744	0.523991	0.036981
DHDDS	5.10779	4.94523	4.99493	5.64134	5.7559	5.22065	5.01598	0.083298	5.53929	0.281836	0.52331	0.036782
GALNT10	9.48393	9.50922	9.14808	9.88336	10.0972	9.73033	9.38041	0.2016	9.90363	0.184264	0.523216	0.0294317
CDIPT	5.92363	6.49756	6.05746	6.64737	6.72238	6.67799	6.15955	0.300275	6.68258	0.0377164	0.523034	0.0402008
BICD2	5.69645	5.84925	6.08269	6.48925	6.5125	6.19452	5.87613	0.194514	6.39876	0.177259	0.522624	0.0263011
0610031J06RIK	9.76194	9.68048	9.40988	10.0487	10.0728	10.2962	9.61743	0.184301	10.1392	0.136466	0.521812	0.0169432
MFSD9	7.82905	7.98299	7.54357	8.35731	8.4351	8.12758	7.7852	0.222972	8.30666	0.159894	0.521457	0.0301649
SLC7A9	11.8334	12.3054	11.8996	12.5882	12.474	12.5382	12.0128	0.25556	12.5335	0.0572742	0.520655	0.0262143
TNFSF10	4.8575	5.03986	5.18801	5.65357	5.50403	5.48926	5.02846	0.16555	5.54895	0.0909006	0.520493	0.00881825
PRDM9	5.11347	4.8745	4.77035	5.17218	5.66268	5.48282	4.91944	0.175918	5.43923	0.248136	0.519786	0.0415602
LOC100044468	6.7686	6.56786	6.91102	7.35739	7.46455	6.98307	6.74916	0.172402	7.26833	0.252792	0.519173	0.0424387
PPP2R4	6.66134	6.80001	6.99443	7.34845	7.60038	7.06367	6.81859	0.167321	7.3375	0.268524	0.518908	0.0468325
4933407N01RIK	8.69329	8.90815	8.6487	9.10173	9.16778	9.53604	8.75005	0.138726	9.26852	0.234025	0.518471	0.029908
NPSR1	4.88149	4.81765	4.68758	5.57763	5.07914	5.28528	4.79557	0.0988229	5.31402	0.250481	0.518446	0.0289748
SPATA2	5.62572	5.39984	5.84283	6.26972	6.09777	6.05597	5.62279	0.221511	6.14115	0.113285	0.518359	0.0225838
SPRR2A	4.68661	4.94023	5.13903	5.34767	5.54632	5.42481	4.92196	0.226758	5.4396	0.10015	0.517644	0.0224194
SHF	4.59238	4.59086	4.68758	5.0153	5.45801	4.94746	4.62361	0.0554056	5.14026	0.277263	0.516653	0.0340224
RUSC1	5.99209	6.04399	5.96939	6.38047	6.73412	6.43619	6.00183	0.0382389	6.51693	0.190148	0.515102	0.0100312
PLEKHA3	4.75069	5.1337	5.12322	5.27602	5.54902	5.72742	5.00254	0.218166	5.51749	0.227345	0.514949	0.047313
WWP1	4.73394	4.58689	4.89479	5.35121	5.42229	4.98561	4.73854	0.154001	5.25304	0.234307	0.514497	0.0335914
KPNA6	5.54362	5.66232	5.54632	6.11804	5.86497	6.30868	5.58409	0.0677639	6.09723	0.22259	0.513142	0.0187808
UNC45A	6.6794	6.78733	6.75906	7.10007	7.32941	7.33467	6.74193	0.0559711	7.25472	0.13395	0.512786	0.00361463
SH3GLB2	8.59733	8.71924	8.5475	9.10173	9.32989	8.96959	8.62136	0.0883556	9.13374	0.182275	0.51238	0.0118633
ENTPD2	8.54003	9.01013	8.62861	9.11669	9.36374	9.23425	8.72625	0.249797	9.23822	0.123574	0.51197	0.0334758
NDUFA1	12.2068	12.3623	12.3435	12.734	12.6817	13.0324	12.3042	0.084888	12.816	0.189171	0.511809	0.0128947
ZFP329	4.49484	4.42197	4.70138	5.0042	4.96194	5.18703	4.5394	0.144939	5.05106	0.119635	0.511659	0.00920185
TM2D2	9.06108	8.80991	9.10919	9.54868	9.42887	9.53675	8.9934	0.160715	9.50476	0.0659962	0.511368	0.00699227
FAF1	5.28989	4.80129	4.96579	5.50503	5.72742	5.35737	5.01899	0.24861	5.52994	0.186275	0.510948	0.0464522
TMEM160	10.2542	10.3398	10.0804	10.5695	10.8526	10.7825	10.2248	0.132137	10.7348	0.147437	0.51004	0.0111427
ATP6V1H	9.89897	10.2417	9.81479	10.534	10.4331	10.5174	9.98517	0.226148	10.4948	0.0541147	0.50966	0.0191649
TLE4	10.0224	10.1928	10.0408	10.7478	10.7532	10.2837	10.0853	0.0935469	10.5949	0.269521	0.509547	0.0364498
ASCC2	7.00486	6.79385	6.73429	7.17374	7.43082	7.45518	6.84433	0.142171	7.35325	0.155931	0.508914	0.013949
SNX21	5.98371	5.97542	6.14835	6.64395	6.63282	6.35745	6.03583	0.0975371	6.54474	0.162295	0.508908	0.00962411
TLE1	8.88823	9.07098	8.72486	9.50922	9.42255	9.2753	8.89469	0.173151	9.40236	0.118262	0.507668	0.0137677
PICK1	4.48104	4.49785	4.81043	4.86542	5.20709	5.23981	4.59644	0.185511	5.10411	0.207352	0.507665	0.0341711
GPR89	9.95157	9.47108	9.9802	10.3144	10.3291	10.2821	9.80095	0.286035	10.3086	0.024038	0.507617	0.0375478
SFXN1	12.5995	12.5882	12.5485	13.0032	13.1244	13.129	12.5788	0.0267816	13.0855	0.0713437	0.506774	0.00032439
UBA1	10.3944	10.3876	10.4529	10.8558	11.0972	10.8017	10.4116	0.0359368	10.9183	0.157349	0.506637	0.00555442
4833420G17RIK	7.10211	7.03439	7.25927	7.82022	7.51792	7.57436	7.13192	0.115369	7.6375	0.160738	0.505574	0.0114588
POLS	6.62954	6.27822	6.66116	7.21371	6.98677	6.88387	6.52297	0.21255	7.02812	0.168766	0.505143	0.0321659
MAGEE1	4.66181	4.71532	4.91615	5.31726	5.45202	5.03932	4.76443	0.134094	5.26953	0.210449	0.505105	0.0247631
MECP2	5.68212	5.80301	5.9668	6.26597	6.50998	6.18921	5.81731	0.142876	6.32172	0.167492	0.50441	0.0165601
LOC100039499	4.65331	4.59735	4.57988	5.40282	4.97297	4.96301	4.61018	0.0383618	5.11294	0.251099	0.502756	0.02658
LOC100047870	5.02643	4.75072	4.69268	5.33701	5.37007	5.266	4.82327	0.178312	5.32436	0.0531774	0.501083	0.00955871
ESRRA	11.516	11.8204	11.6414	12.1878	12.2375	12.0543	11.6593	0.153002	12.1599	0.0947645	0.500612	0.00853616
LOC100043986	6.39554	6.52425	6.75163	7.08248	7.11075	6.97635	6.55714	0.18031	7.05653	0.0708576	0.499387	0.0111198
ZFP238	7.19014	7.56539	7.4814	7.90143	7.95154	7.87656	7.41231	0.196936	7.90984	0.038193	0.497536	0.0126879
FAHD2A	7.04856	6.63853	6.94281	7.3643	7.59894	7.15823	6.87663	0.212874	7.37382	0.220507	0.497192	0.0483309
YIPF1	8.93434	8.84496	9.03518	9.44761	9.45367	9.4046	8.93816	0.0951657	9.43529	0.026756	0.497135	0.000956722
SLC43A2	5.78055	6.05759	5.58403	6.33573	6.28529	6.28852	5.80739	0.237919	6.30318	0.0282336	0.495793	0.0230804
TMCO5	4.47128	4.45469	4.37047	4.85308	4.90326	5.01961	4.43215	0.0540537	4.92532	0.0854258	0.493173	0.00107463
CLDN12	8.14364	7.92922	8.1634	8.57282	8.70304	8.43835	8.07875	0.129874	8.5714	0.13235	0.492649	0.0100178
UBTD2	4.56628	4.91222	4.7445	5.08541	5.25024	5.36264	4.741	0.172997	5.23276	0.139437	0.491767	0.0185638
EIF2C2	5.96982	5.94472	5.55747	6.35083	6.40493	6.19119	5.824	0.231165	6.31565	0.111131	0.491647	0.0293777
OCRL	5.44358	5.12834	5.18801	5.89012	5.82162	5.52161	5.25331	0.167458	5.74445	0.196001	0.491139	0.0299386
PRKG2	9.80479	10.1342	9.92191	10.321	10.3272	10.6812	9.95362	0.166962	10.4431	0.206162	0.48951	0.0330279
DTX2	5.50681	5.78038	5.66623	5.86806	6.36687	6.18575	5.65114	0.137407	6.14023	0.252505	0.489084	0.0421032
A630042L21RIK	8.67911	8.58421	8.65578	9.15011	9.34614	8.88922	8.6397	0.0494487	9.12849	0.229226	0.488792	0.0225506
PRLR	10.5127	10.8832	10.3257	11.06	11.1116	11.0124	10.5739	0.283749	11.0613	0.0496231	0.487447	0.0427722
TMEM68	8.45335	8.28057	8.47439	8.88006	8.87784	8.90851	8.40277	0.106351	8.8888	0.0170993	0.486033	0.00144677
TMEM160	9.46244	9.1036	9.14174	9.5238	9.94734	9.6935	9.23593	0.19709	9.72154	0.213159	0.485617	0.0442389
GYG	4.88689	5.1692	5.01181	5.53275	5.30159	5.68808	5.02263	0.141466	5.50747	0.194484	0.484839	0.0250805
KREMEN	4.96333	5.02588	4.8575	5.66712	5.39363	5.23981	4.94891	0.0851119	5.43352	0.21643	0.484614	0.0225723
TAPT1	9.21731	9.17404	9.2377	9.54205	9.65447	9.88456	9.20968	0.032511	9.69369	0.174591	0.484012	0.00916788
RALGPS2	6.60983	7.15267	6.74945	7.31832	7.21645	7.42438	6.83732	0.281884	7.31971	0.103974	0.482397	0.0497691
NARFL	4.34646	4.36397	4.62291	4.71854	5.04734	5.01181	4.44445	0.154804	4.9259	0.180452	0.48145	0.0247304
SMPX	5.08541	5.39299	5.31142	5.67736	5.7559	5.79848	5.26327	0.15934	5.74391	0.0614415	0.480637	0.00819155
GRTP1	5.2526	5.21243	5.42103	5.96536	5.74887	5.61251	5.29536	0.110676	5.77558	0.177935	0.480222	0.0165474
IRGQ	7.16623	6.91969	6.92919	7.43082	7.67141	7.35089	7.00503	0.139679	7.48437	0.166838	0.479338	0.0188489
CALM3	11.675	11.5145	11.5322	12.2195	12.1901	11.7455	11.5739	0.0880037	12.0517	0.265605	0.477826	0.0416435
BC065085	4.31165	4.45829	4.32395	4.88363	5.0649	4.57847	4.36463	0.0813435	4.84234	0.245829	0.477709	0.0330446
PIK3CB	7.18209	7.66432	7.48628	7.96892	7.9982	7.79774	7.44423	0.24385	7.92162	0.108277	0.477394	0.036252
EGLN2	6.73793	6.80985	6.41786	7.0667	7.1806	7.14791	6.65521	0.208678	7.13173	0.0586463	0.476522	0.018978
TMEM144	4.78275	4.40448	4.54723	5.28112	4.98889	4.89311	4.57815	0.19102	5.05437	0.202125	0.476223	0.0413108
ATG2A	6.64395	6.99937	6.94596	7.2001	7.52474	7.29267	6.86309	0.191653	7.33917	0.167239	0.476078	0.0316196
KIFAP3	5.39427	5.04599	5.38826	5.67736	5.78726	5.79101	5.27617	0.19937	5.75187	0.0645578	0.475701	0.0170783
LOC677144	6.80873	7.0173	6.80421	7.06912	7.45003	7.53503	6.87675	0.121742	7.35139	0.248126	0.474646	0.0409598
CHCHD7	10.3036	10.4188	10.6348	10.8346	10.9381	11.008	10.4524	0.168106	10.9269	0.0872767	0.474512	0.0122615
SLC25A38	8.84766	9.04387	9.20248	9.45773	9.71054	9.34668	9.03134	0.177737	9.50498	0.186475	0.473646	0.033389
B230380D07RIK	5.81795	5.39813	5.59899	6.23638	5.99365	6.0038	5.60502	0.209976	6.07794	0.137301	0.472922	0.0309349
RABAC1	8.36548	8.10155	8.33542	8.60671	9.01118	8.60133	8.26748	0.144485	8.73974	0.235087	0.472256	0.0413764
TMEM192	8.1248	8.03435	7.95242	8.48849	8.55404	8.48525	8.03719	0.086228	8.50926	0.0388118	0.472071	0.00098389
PIGN	5.56929	5.53538	5.34944	6.00675	6.15748	5.70547	5.4847	0.118365	5.95657	0.230147	0.471861	0.0342506
PRKD3	4.5137	4.48334	4.73394	5.13445	5.01995	4.99071	4.57699	0.136767	5.04837	0.0759689	0.471378	0.0064336
NDUFA3	12.3702	12.0502	12.2817	12.7215	12.8226	12.5705	12.234	0.165222	12.7049	0.126888	0.470842	0.0173251
RREB1	8.88067	8.76626	8.784	9.41992	9.24054	9.18291	8.81031	0.061578	9.28112	0.123609	0.47081	0.00411614
1110007L15RIK	9.58326	9.32636	9.32463	9.87472	10.078	9.69269	9.41142	0.148823	9.88181	0.192765	0.470397	0.0286859
TMEM8	9.00936	9.14538	8.99359	9.60741	9.71469	9.23702	9.04944	0.0834539	9.5197	0.250622	0.470263	0.0368051
RABGGTA	7.0078	6.89838	6.8336	7.32924	7.49441	7.32671	6.91326	0.0880467	7.38345	0.096098	0.470192	0.00334429
DYRK1B	7.58998	7.8179	7.3303	8.04883	8.13404	7.96532	7.5794	0.243973	8.0494	0.0843643	0.47	0.0343987
DTX2	4.41186	4.56336	4.25142	5.03182	4.92232	4.68229	4.40888	0.155993	4.87881	0.178777	0.469929	0.0265233
LZTR1	8.07012	8.37164	8.38901	8.67156	8.74544	8.82337	8.27693	0.179308	8.74679	0.075911	0.469866	0.0139226
VPS53	9.2126	9.07161	9.28721	9.60551	9.75271	9.62124	9.19048	0.109487	9.65982	0.0808244	0.469345	0.00394592
SLC39A3	5.11037	5.02006	4.84897	5.57763	5.4361	5.3705	4.99313	0.132766	5.46141	0.105854	0.46828	0.00879661
ASH2L	9.02962	9.0788	9.02037	9.39908	9.50922	9.62362	9.04293	0.0314077	9.51064	0.112277	0.467708	0.00225374
P2RY1	8.28613	8.50723	8.28439	8.88144	8.69675	8.90247	8.35925	0.128156	8.82689	0.11319	0.467639	0.00905651
STAU1	7.65316	8.08235	7.66552	8.12716	8.33776	8.33751	7.80034	0.244304	8.26748	0.121521	0.467135	0.0413373
DAPP1	6.25255	6.47948	6.50849	6.85042	6.84604	6.9445	6.41351	0.140145	6.88032	0.0556202	0.466812	0.00583677
SAPS3	9.92949	10.1158	10.0821	10.4087	10.6647	10.4539	10.0425	0.0992677	10.5091	0.136658	0.466658	0.00874133
RBM12	6.94596	6.71262	6.88219	7.18333	7.55109	7.20622	6.84692	0.120603	7.31355	0.206034	0.466625	0.0276471
DOLPP1	6.41099	6.40717	6.37124	6.97205	7.03101	6.58506	6.39646	0.0219298	6.86271	0.242251	0.466246	0.0293786
CYB5R3	11.6414	11.8769	11.5892	12.1158	12.0662	12.3227	11.7025	0.153265	12.1682	0.136024	0.46572	0.0170113
1810020D17RIK	10.2246	10.4551	10.6268	11.0124	10.8346	10.8543	10.4355	0.20181	10.9004	0.0974766	0.464903	0.0229025
FBP2	12.3411	12.4451	12.404	12.8708	13.0349	12.6763	12.3967	0.0523783	12.8607	0.179546	0.463972	0.0126782
DUSP23	6.68133	6.19919	6.66116	6.90862	7.06009	6.96398	6.51389	0.272729	6.97756	0.0766429	0.463673	0.047111
RIPK2	4.72449	4.5762	4.63587	5.09117	5.14915	5.08699	4.64552	0.0746157	5.1091	0.0347441	0.463581	0.00061852
PIK3R2	5.61876	5.94896	5.89042	6.37711	6.36829	6.1029	5.81938	0.17619	6.28277	0.155831	0.463386	0.026972
AADACL1	8.47178	8.54581	8.89972	8.96843	9.07098	9.26695	8.6391	0.228714	9.10212	0.151674	0.463018	0.0431466
PRPF3	5.45143	5.32896	5.4246	5.85503	5.94457	5.79393	5.40167	0.0643766	5.86451	0.0757646	0.462846	0.00128473
MAPK4	4.28664	4.23843	4.3019	4.63224	4.81153	4.77035	4.27566	0.0331306	4.73804	0.0939126	0.462382	0.00129776
TDRD3	6.79458	6.93428	6.68221	7.40445	7.40253	6.98847	6.80369	0.126284	7.26515	0.239613	0.461463	0.04193
ZFP639	7.82671	7.92952	7.68269	8.16164	8.50142	8.15858	7.81297	0.123987	8.27388	0.19706	0.460905	0.0265631
LDB3	4.54723	4.42557	4.43208	5.06224	4.83197	4.89311	4.46829	0.0684396	4.92911	0.119284	0.460815	0.00438426
USH1C	11.51	11.8134	11.3581	12.0011	12.17	11.8925	11.5605	0.231809	12.0212	0.139864	0.460708	0.0420774
PRODH2	4.54723	4.6501	4.41258	4.85917	4.92777	5.20027	4.53664	0.119114	4.99573	0.18042	0.459097	0.0212395
KLHL7	4.74677	4.33889	4.37298	4.9469	5.01507	4.87276	4.48621	0.226288	4.94491	0.0711726	0.458696	0.0285903
AMFR	10.4667	10.6402	10.5264	10.966	10.8633	11.18	10.5444	0.0881549	11.0031	0.161543	0.458681	0.0124771
AP2A1	5.71563	5.62882	5.68019	6.05732	6.28852	6.05271	5.67488	0.0436473	6.13285	0.134837	0.457974	0.00500189
TPRGL	9.25037	9.28833	9.23881	9.77539	9.80706	9.56564	9.25917	0.0259082	9.71603	0.131204	0.456861	0.00408603
TTC19	8.40389	8.29557	8.53734	8.90337	9.09936	8.60133	8.41227	0.121103	8.86802	0.250892	0.455756	0.0471763
COVA1	6.21323	6.40483	6.29175	6.71107	6.94406	6.6183	6.30327	0.0963159	6.75781	0.167834	0.454538	0.0152417
NDUFB8	13.0032	12.6656	12.9018	13.1668	13.5451	13.2199	12.8569	0.173211	13.3106	0.204811	0.453719	0.0428237
CD47	8.04764	8.38901	8.46992	8.8822	8.7335	8.65	8.30219	0.224132	8.75524	0.117619	0.453044	0.0362174
RAB3IP	5.73928	5.94896	5.82783	6.29784	6.21372	6.36228	5.83869	0.105259	6.29128	0.0744972	0.452589	0.00370074
SERPINA1E	4.33112	4.36397	4.28302	4.59637	4.65545	5.08123	4.32604	0.0407167	4.77768	0.264532	0.451645	0.043124
EGFL8	4.86314	4.50264	4.42252	4.9469	5.18358	5.01181	4.5961	0.234706	5.04743	0.122293	0.451328	0.0418134
SNX6	8.44287	8.38271	8.55773	9.0454	8.79139	8.89794	8.4611	0.0889241	8.91158	0.127555	0.450477	0.00739616
SRD5A3	7.93107	8.12861	8.06609	8.33257	8.5344	8.60833	8.04192	0.100961	8.49177	0.142736	0.449842	0.0111904
ID1	9.30951	9.59035	9.58326	9.89073	9.79113	10.1471	9.49437	0.160139	9.94299	0.183648	0.448615	0.0332498
TFIP11	7.58998	8.00359	7.6511	8.11485	8.29293	8.18112	7.74822	0.223255	8.1963	0.0900033	0.448077	0.0321546
1110007L15RIK	10.5193	10.3788	10.3174	10.9031	11.0109	10.6448	10.4052	0.103511	10.8529	0.188143	0.447764	0.0225244
PDCD11	5.37399	4.98451	5.10468	5.4723	5.53524	5.79848	5.15439	0.199438	5.602	0.173038	0.447609	0.0425493
RNF135	4.77035	4.61135	4.62704	5.36395	4.98506	5.00012	4.66958	0.0876217	5.11638	0.214539	0.446801	0.0288518
GPR172B	10.7986	10.9294	10.6603	11.2279	11.4204	11.0798	10.7961	0.13454	11.2427	0.170758	0.446602	0.0236229
ALDOA	10.5695	10.5576	10.4803	10.9442	10.9648	11.0307	10.5358	0.0484553	10.9799	0.0451833	0.444105	0.000314489
TRPC4AP	6.95935	7.03439	7.34191	7.60904	7.52356	7.53387	7.11188	0.202711	7.55549	0.0466618	0.443607	0.0209493
ALDH2	11.7873	11.6149	11.8026	12.2259	12.2793	12.0294	11.7349	0.104213	12.1782	0.131628	0.44331	0.0102336
SCAMP2	11.4566	11.1276	11.3211	11.8439	11.7908	11.5993	11.3018	0.165336	11.7447	0.128695	0.442895	0.0215555
OXR1	5.16521	5.36811	5.4246	5.59265	5.89012	5.80285	5.31931	0.136407	5.76187	0.152908	0.442564	0.0201054
TREX1	6.24615	6.58506	6.19955	6.67499	6.83408	6.84761	6.34359	0.210414	6.78556	0.0959943	0.441971	0.0296558
TRIP10	7.10211	7.14581	7.13276	7.7591	7.68934	7.25497	7.12689	0.022432	7.56781	0.273157	0.440913	0.0494944
BC022224	10.9675	11.0943	11.0859	11.4478	11.5181	11.5021	11.0493	0.0709006	11.4893	0.036815	0.440064	0.00067396
DCBLD1	8.32817	8.24891	8.30865	8.53613	8.70527	8.96418	8.29524	0.0412983	8.73519	0.215589	0.439947	0.0255505
TXNDC15	10.7773	10.9203	10.7334	11.2523	11.289	11.2088	10.8103	0.0977136	11.25	0.0401492	0.439721	0.00196234
CLCN7	6.87183	6.73666	6.87506	7.35739	7.24228	7.19777	6.82785	0.0789907	7.26581	0.0823694	0.437964	0.00265958
PON2	12.0985	11.9633	11.934	12.3004	12.5847	12.4243	11.9986	0.0877412	12.4365	0.142539	0.437886	0.0105672
ARHGEF18	8.6302	8.98927	8.8638	9.05784	9.43725	9.30108	8.82776	0.182229	9.26539	0.192205	0.437632	0.0458409
ABCC5	4.95528	4.84085	5.15418	5.29838	5.49206	5.4727	4.98344	0.158554	5.42105	0.106672	0.437613	0.0165886
CLDND1	7.25456	7.52322	7.5285	8.01105	7.64521	7.96214	7.43543	0.15666	7.8728	0.198611	0.437373	0.0401494
ILVBL	8.82859	9.11278	8.84962	9.40849	9.18904	9.50342	8.93033	0.158356	9.36698	0.161247	0.436649	0.0286643
TLE1	6.87183	7.33846	7.26157	7.49915	7.58332	7.6974	7.15729	0.250183	7.59329	0.0995022	0.436005	0.0485722
TRMT2B	4.47457	4.34417	4.44152	4.72897	4.93799	4.90101	4.42009	0.0677906	4.85599	0.111544	0.435904	0.00443837
PRPS1	7.8394	7.48125	7.68576	8.12593	8.0676	8.12011	7.6688	0.179679	8.10455	0.032127	0.435746	0.0144364
MIF4GD	6.19316	6.30652	6.06569	6.70969	6.45595	6.70425	6.18846	0.120484	6.6233	0.144954	0.434839	0.0161867
GMCL1	8.24142	8.42188	8.30155	8.89127	8.62952	8.74842	8.32162	0.0918895	8.7564	0.13106	0.434786	0.00927515
ERLIN2	5.50443	5.52729	5.75673	6.1157	5.93914	6.03577	5.59615	0.139534	6.0302	0.0884088	0.434053	0.0104075
TUB	4.64749	4.78103	4.57554	5.17665	5.19145	4.93574	4.66802	0.104268	5.10128	0.143554	0.433263	0.0133745
PIK3R2	7.15767	7.33991	7.21511	7.48779	7.94534	7.57701	7.23756	0.0931725	7.67004	0.242546	0.432483	0.044877
CIB2	5.3419	5.50463	5.30856	5.80833	5.95114	5.69227	5.38503	0.104908	5.81725	0.129666	0.432216	0.0109192
RTN3	10.1995	10.1595	10.1786	10.5884	10.6363	10.6036	10.1792	0.0200117	10.6095	0.0244689	0.430244	1.91937e-05
3110057O12RIK	5.62297	5.64152	6.00857	6.17991	6.10631	6.27462	5.75769	0.217471	6.18695	0.0843747	0.429257	0.0333009
ZFP263	7.8581	7.72922	7.90219	8.33904	8.17077	8.26667	7.82984	0.0898787	8.25883	0.0844099	0.428991	0.00382107
1110059G10RIK	4.69099	4.65435	4.38065	4.8376	5.13548	5.03932	4.57533	0.169589	5.00413	0.152022	0.428801	0.031051
ATP6V1E1	11.4729	11.7942	11.5532	12.0245	12.1091	11.9668	11.6068	0.167224	12.0334	0.0715612	0.426681	0.0153106
ADD1	7.47381	7.87075	7.66432	8.19934	8.13234	7.95496	7.66963	0.198524	8.09555	0.126274	0.42592	0.0350002
EPB4.1L4A	4.67636	4.85125	4.87165	5.34767	5.26716	5.05588	4.79975	0.107349	5.22357	0.150702	0.423817	0.0165748
BTD	6.85331	7.18803	6.86132	7.27047	7.48266	7.42054	6.96756	0.190982	7.39122	0.109089	0.423668	0.0289325
MYL6	12.3987	12.2656	12.3153	12.6897	12.8435	12.7161	12.3265	0.0672802	12.7497	0.0822572	0.423236	0.00231562
BB128963	5.16321	4.92793	5.09586	5.39855	5.48282	5.5746	5.06233	0.121167	5.48532	0.0880503	0.422992	0.00809372
PPP3CA	9.17172	9.36374	9.23124	9.67793	9.91247	9.44438	9.25557	0.0982917	9.67826	0.234044	0.422693	0.0448263
PRRG2	8.7718	8.93517	8.52403	9.07984	9.06701	9.34907	8.74366	0.207008	9.16531	0.159275	0.421644	0.0490076
WDR68	10.2995	10.4455	10.2881	10.7211	10.9074	10.6679	10.3443	0.0877834	10.7654	0.125746	0.421101	0.00893103
NDUFA13	13.0153	13.0077	12.9744	13.3606	13.4683	13.4317	12.9991	0.0217488	13.4202	0.0547558	0.421024	0.000244894
VRK3	8.97522	8.73191	8.79845	9.36522	9.39755	9.00336	8.8352	0.125747	9.25538	0.218851	0.420181	0.0448608
UBAC1	7.24228	6.89565	7.29462	7.51032	7.46919	7.70689	7.14419	0.216821	7.56213	0.127038	0.417944	0.044983
NPTN	11.1944	11.3029	11.1752	11.542	11.7709	11.6107	11.2242	0.0689012	11.6412	0.117447	0.417038	0.00606751
ACBD4	10.1858	10.563	10.3144	10.735	10.7996	10.7788	10.3544	0.191763	10.7711	0.0329624	0.416672	0.0206706
NEK3	8.81572	9.13062	8.85783	9.28833	9.34114	9.42392	8.93472	0.170952	9.35113	0.0683417	0.416408	0.0172838
VPS16	8.3237	8.45977	8.29634	8.79586	8.80709	8.72432	8.35994	0.0875292	8.77576	0.0448973	0.415821	0.00185185
AW555464	9.50113	9.59799	9.50113	9.87145	10.1365	9.83807	9.53342	0.0559257	9.94867	0.163508	0.415253	0.0141213
PTTG1IP	12.3623	12.2753	12.4118	12.7161	12.8887	12.6897	12.3498	0.0691007	12.7648	0.108115	0.415005	0.00498542
TBC1D22A	10.1237	10.2173	10.1237	10.5761	10.7375	10.3931	10.1549	0.0540533	10.5689	0.172312	0.414003	0.016529
JARID1B	5.58703	5.30523	5.58703	5.85129	5.90163	5.96738	5.4931	0.162697	5.90676	0.0582149	0.413662	0.0143027
BC004728	10.078	10.0976	10.0704	10.5494	10.5918	10.3454	10.082	0.0140407	10.4955	0.131753	0.413493	0.00567235
ACBD4	11.2148	11.4361	11.3721	11.683	11.7098	11.8687	11.341	0.11387	11.7538	0.100384	0.412814	0.00923815
ATG2A	6.63227	6.75698	6.76827	7.12393	7.29209	6.97914	6.71917	0.0754701	7.13172	0.156621	0.412549	0.0147316
B3GALNT2	4.69898	4.3689	4.79795	5.05216	4.96994	5.08123	4.62194	0.224656	5.03444	0.0577174	0.4125	0.0369225
RIC8B	6.74962	6.9211	6.87199	7.06912	7.25148	7.45887	6.84757	0.0883083	7.25982	0.19501	0.412255	0.0289563
USP52	7.91584	8.18333	8.04409	8.53063	8.56888	8.2797	8.04775	0.133779	8.45974	0.157086	0.411984	0.0258557
GPR22	4.94247	4.8745	4.73838	5.32829	5.3459	5.11347	4.85178	0.103926	5.26255	0.12941	0.410767	0.0127805
PSMD9	5.01951	4.61722	4.77035	5.17218	5.21146	5.25496	4.80236	0.203044	5.21287	0.0414075	0.410511	0.0265063
GMCL1	6.94325	6.98093	6.81819	7.12393	7.25927	7.58595	6.91412	0.0851916	7.32305	0.237521	0.40893	0.0484689
SPINT2	4.46839	4.49785	4.72897	5.12759	5.01995	4.77427	4.56507	0.142706	4.97394	0.181094	0.408864	0.0372396
SLC11A2	7.45111	7.41849	7.62365	7.82365	8.10076	7.79373	7.49775	0.110249	7.90605	0.169292	0.408295	0.0248856
ZFP653	5.18358	5.20709	5.10468	5.61894	5.76736	5.33388	5.16512	0.0536408	5.5734	0.2203	0.408279	0.0355655
ASNSD1	4.52102	4.65435	4.46839	4.89479	4.7895	5.18358	4.54792	0.0958519	4.95596	0.204035	0.408038	0.0350121
THAP7	7.56867	7.78966	7.41833	7.98616	8.17826	7.83593	7.59222	0.186781	8.00012	0.17159	0.4079	0.049538
LOC100046081	7.27839	7.21475	7.39527	7.72131	7.8123	7.57701	7.29614	0.0915595	7.70354	0.11865	0.407404	0.00925071
PREP	7.35876	7.28916	7.31385	7.4908	7.83396	7.85763	7.32059	0.0352895	7.72746	0.205297	0.406875	0.0277057
ERCC3	9.63389	9.59931	9.67339	10.1082	10.205	9.8103	9.63553	0.037066	10.0412	0.205708	0.405637	0.0282707
BC003266	7.64854	7.3076	7.66098	7.94131	7.8746	8.0107	7.53904	0.200528	7.9422	0.0680572	0.403163	0.0300018
ANAPC4	7.55262	7.34679	7.55742	7.94694	7.97036	7.74656	7.48561	0.120244	7.88795	0.123011	0.402343	0.0154606
MAPKAP1	9.04351	9.3838	9.10219	9.5106	9.67603	9.54843	9.1765	0.18191	9.57835	0.0866814	0.401856	0.0259557
TBRG1	5.91753	6.03288	6.26948	6.56919	6.54458	6.30595	6.0733	0.179425	6.47324	0.1454	0.399947	0.0399586
ZFP281	5.13852	5.27462	5.19636	5.41301	5.64296	5.74921	5.20317	0.0683062	5.60173	0.171847	0.398558	0.0202441
UVRAG	6.43619	6.66303	6.79434	7.0092	7.19137	6.88844	6.63119	0.181182	7.02967	0.152498	0.398484	0.0434837
C630004H02RIK	6.59349	6.90072	6.70693	7.01688	7.11075	7.26843	6.73371	0.155356	7.13202	0.127115	0.398306	0.0263703
AP3D1	9.21014	9.52335	9.10998	9.60373	9.77539	9.65447	9.28116	0.215645	9.67786	0.0881909	0.396708	0.042001
ORAOV1	6.53187	6.47948	6.76189	6.87291	7.09876	6.99074	6.59108	0.150225	6.98747	0.11296	0.396391	0.0217175
NAB1	6.44533	6.51679	6.44429	6.95877	6.86031	6.77578	6.4688	0.0415583	6.86495	0.0915857	0.396151	0.00241335
TMOD4	4.84774	5.02006	4.73394	5.23026	5.25402	5.3009	4.86725	0.144051	5.26173	0.0359456	0.394479	0.0100154
BAT5	9.30062	9.30796	9.16499	9.65201	9.47696	9.82793	9.25786	0.0805107	9.6523	0.175484	0.394443	0.0240444
DGCR2	4.82518	4.84085	5.21679	5.24646	5.39556	5.42103	4.96094	0.221711	5.35435	0.0943026	0.393411	0.0474314
EPC1	7.76781	7.93233	7.67653	8.26166	8.18658	8.10627	7.79222	0.129633	8.18483	0.0777075	0.392611	0.0108284
TEX261	10.565	10.4539	10.7096	10.9574	11.1485	10.7968	10.5762	0.128173	10.9676	0.176092	0.391397	0.035782
TMC8	4.81601	4.59434	4.8389	5.10882	4.99929	5.31364	4.74975	0.135077	5.14058	0.159563	0.390833	0.0317334
TAX1BP3	11.7596	11.7558	11.7793	12.0129	12.3821	12.0718	11.7649	0.0125984	12.1556	0.198337	0.39072	0.0271459
GIT2	4.94692	5.07493	5.04414	5.52337	5.4361	5.27648	5.022	0.0668193	5.41199	0.125199	0.389991	0.00890651
GPX6	4.41708	4.37871	4.40345	4.92403	4.74367	4.70057	4.39975	0.0194534	4.78942	0.11855	0.389675	0.00493407
SLC7A9	11.2708	11.5376	11.2176	11.707	11.686	11.8017	11.342	0.171435	11.7316	0.061609	0.389558	0.0207647
UNC84A	7.80151	7.96867	8.19436	8.38122	8.24142	8.50936	7.98818	0.19715	8.37733	0.134011	0.389153	0.0474651
HECTD3	9.43839	9.65715	9.28018	9.80775	9.85287	9.88143	9.45857	0.189296	9.84735	0.0371501	0.388777	0.0251068
PPP5C	7.66027	7.61494	7.66769	8.19269	7.80167	8.11374	7.64763	0.0285532	8.03604	0.20677	0.388404	0.0321902
0610037D15RIK	5.48282	5.0694	5.18358	5.55479	5.59209	5.75406	5.24527	0.213501	5.63365	0.105935	0.38838	0.0477097
ZXDC	5.44792	5.86512	5.59899	5.89012	6.08175	6.10434	5.63734	0.211226	6.0254	0.117705	0.38806	0.0498366
GABRA3	4.73394	4.64012	4.52272	4.93298	5.16321	4.95889	4.63226	0.105833	5.01836	0.12611	0.386098	0.0153234
PHC1	5.56072	5.70131	5.5269	6.05732	5.9642	5.92397	5.59631	0.0924931	5.98183	0.0684004	0.385519	0.00438215
RFFL	4.38456	4.64489	4.65435	5.04734	4.93799	4.85238	4.56127	0.153102	4.94591	0.0977209	0.38464	0.0214293
AMBRA1	7.54637	7.89883	7.75288	8.11605	8.20634	8.02794	7.73269	0.177097	8.11678	0.0892033	0.384086	0.0284392
MAPK1IP1	4.91337	4.74677	4.61881	5.23026	4.94247	5.25496	4.75965	0.147702	5.14256	0.173725	0.382916	0.0437411
SYT5	4.43385	4.5057	4.35494	4.84217	4.96194	4.63748	4.43149	0.0754101	4.81386	0.164068	0.38237	0.0214332
RAB3GAP1	9.09324	9.11405	9.227	9.50689	9.69839	9.37399	9.14476	0.0719757	9.52642	0.163078	0.381662	0.0206813
DHCR24	7.13667	7.07059	6.73429	7.43994	7.36728	7.27723	6.98052	0.215785	7.36148	0.0815075	0.380965	0.0459001
DNAJC4	7.02383	7.05847	7.11159	7.43791	7.387	7.51101	7.06463	0.0442074	7.44531	0.0623385	0.380677	0.000992288
FAM101A	4.36954	4.37361	4.38807	4.53505	4.79463	4.94247	4.37707	0.00973974	4.75738	0.20625	0.380312	0.0332084
SPG7	7.98196	8.0984	7.99397	8.50221	8.50079	8.21222	8.02477	0.0640398	8.40508	0.167016	0.380302	0.0211572
8430410A17RIK	5.56072	5.7564	5.771	6.24758	5.95507	6.01834	5.69604	0.117415	6.07366	0.153898	0.377625	0.0278139
ATOX1	10.9262	10.8696	10.8208	11.199	11.3982	11.1485	10.8722	0.0527801	11.2486	0.132016	0.376364	0.0101448
JPH2	4.49826	4.32525	4.40345	4.81948	4.62189	4.91337	4.40899	0.0866394	4.78491	0.148784	0.375925	0.0194053
ZFP235	4.58391	4.64489	4.88465	5.21679	5.10132	4.92232	4.70448	0.158978	5.08014	0.148373	0.375657	0.0402549
GM166	4.69099	4.53972	4.49378	5.07414	4.86709	4.90944	4.57483	0.103187	4.95022	0.109381	0.375391	0.012409
RFX1	8.05206	8.21738	8.04091	8.59307	8.41928	8.41746	8.10345	0.0988264	8.4766	0.100866	0.37315	0.0102071
INA	4.50922	4.49785	4.47913	4.81948	4.92777	4.8575	4.4954	0.0151968	4.86825	0.0549412	0.372852	0.000346067
PHLDB1	4.45829	4.37122	4.33323	4.70903	4.7895	4.78275	4.38758	0.0641116	4.76043	0.0446377	0.372848	0.00116848
BC002216	4.88689	5.14258	4.93462	5.26903	5.2709	5.54091	4.98803	0.135953	5.36028	0.156433	0.372251	0.035839
LOC100047911	5.84251	5.79361	5.84283	5.96536	6.30618	6.32295	5.82632	0.0283259	6.19816	0.201789	0.371844	0.03416
CTF1	4.72952	4.70138	4.69702	5.22594	4.96579	5.04995	4.70931	0.0176364	5.08056	0.132746	0.371254	0.0086364
ZFYVE21	11.4403	11.526	11.481	11.7649	11.8957	11.8996	11.4824	0.0428525	11.8534	0.0766415	0.370977	0.00185539
D15MGI27	7.75935	7.66614	7.61033	7.85491	8.24392	8.04593	7.67861	0.0752857	8.04825	0.194515	0.369646	0.0373076
1700019E19RIK	8.15858	8.09246	8.34527	8.60717	8.55293	8.54513	8.19877	0.131108	8.56841	0.0337901	0.369643	0.0091122
DOLPP1	9.70897	9.52019	9.72017	9.96968	10.1602	9.92825	9.64977	0.112364	10.0194	0.123682	0.369591	0.0186036
CENPB	10.0487	9.97502	9.93202	10.3749	10.539	10.1488	9.98525	0.0590174	10.3543	0.195949	0.369005	0.0354183
AKTIP	5.73522	5.99549	5.88127	6.28852	6.06569	6.36337	5.87066	0.130457	6.2392	0.15485	0.368534	0.0344304
CNOT4	7.94588	7.86948	7.87494	8.27225	8.45489	8.06565	7.89677	0.0426223	8.26427	0.194742	0.367496	0.0331226
ZFP787	5.80704	5.8825	5.88127	6.33316	6.0958	6.24056	5.85694	0.0432163	6.22317	0.119632	0.366236	0.00755978
LIMA1	9.32855	9.34114	9.09597	9.64711	9.45886	9.7544	9.25522	0.138057	9.62012	0.149608	0.364898	0.0360585
SERF2	11.9024	12.0628	11.7436	12.1234	12.404	12.2753	11.9029	0.159623	12.2676	0.14046	0.364631	0.041131
USE1	11.095	10.7631	10.8983	11.4541	11.2176	11.1767	10.9188	0.166935	11.2828	0.149784	0.364014	0.0482605
EIF2C3	4.52102	4.60645	4.50132	4.9083	4.92232	4.88859	4.54293	0.0558864	4.9064	0.0169454	0.363471	0.000419892
ATP6V1B2	9.71469	9.73519	9.73101	9.99493	10.1858	10.0901	9.72696	0.0108337	10.0903	0.0954501	0.363331	0.00280735
PPP3R1	9.7507	10.1282	9.85008	10.1557	10.3474	10.3153	9.90966	0.195675	10.2728	0.102711	0.363146	0.0465753
SFXN1	11.9574	12.0435	12.1815	12.3494	12.5485	12.3702	12.0608	0.113046	12.4227	0.109447	0.361938	0.0163441
ORC3L	5.89482	5.71099	5.7158	6.1547	6.14924	6.09975	5.77387	0.104778	6.13456	0.0302739	0.360694	0.00459846
ACYP2	5.00801	5.36811	5.04896	5.56454	5.46354	5.47757	5.14169	0.197145	5.50188	0.0547147	0.360188	0.0380568
TRIM29	4.32924	4.37615	4.42252	4.6198	4.92777	4.65858	4.37597	0.0466411	4.73538	0.167739	0.359415	0.0232584
CGRRF1	7.34013	7.32626	7.19384	7.55545	7.6021	7.77841	7.28674	0.0807583	7.64532	0.117593	0.358576	0.0121218
REG3B	13.8478	13.6725	13.4683	14.0778	13.951	14.0319	13.6628	0.189959	14.0202	0.0642041	0.35738	0.0366797
SNAPC3	6.63853	6.78929	6.87021	7.01102	7.27246	7.08607	6.76601	0.117583	7.12318	0.134611	0.357171	0.0257891
AUTS2	4.75069	4.40147	4.65435	5.0102	5.04734	4.82003	4.60217	0.180362	4.95919	0.121937	0.357022	0.0468513
MAP2K5	6.34947	6.11127	6.47493	6.61352	6.70952	6.683	6.31189	0.184718	6.66868	0.0495768	0.356787	0.0319408
ZDHHC12	9.99759	9.99849	10.0599	10.4234	10.3914	10.3098	10.0187	0.0357119	10.3749	0.0585454	0.356214	0.000844987
KCTD6	5.59415	5.89498	5.79101	6.07829	6.09157	6.17805	5.76004	0.152786	6.11597	0.0541693	0.355927	0.0190545
BC013529	9.79585	9.77696	9.90216	10.0638	10.3727	10.1057	9.82499	0.067496	10.1807	0.16758	0.355762	0.027008
TPM1	11.5892	11.4967	11.4103	11.7115	11.9789	11.8627	11.4987	0.0894567	11.8511	0.134074	0.352337	0.0193308
MAF1	11.0517	11.1193	11.2496	11.5575	11.51	11.4063	11.1402	0.100609	11.4913	0.0772859	0.351047	0.00869461
INADL	5.85332	6.13328	6.05244	6.3906	6.37124	6.32946	6.01301	0.144084	6.36377	0.0312461	0.350758	0.0146039
ILVBL	11.2138	11.4173	11.1614	11.7492	11.5939	11.4995	11.2642	0.135162	11.6142	0.126074	0.350012	0.0305029
STAM2	4.80136	5.11089	4.89479	5.18703	5.39877	5.2709	4.93568	0.158762	5.28556	0.10663	0.349884	0.0338977
IFIH1	4.3872	4.3819	4.32222	4.68661	4.83503	4.61881	4.36377	0.0360826	4.71349	0.110589	0.349713	0.00648459
AP2S1	7.75451	7.75535	7.4984	8.05016	8.12409	7.88291	7.66942	0.148107	8.01905	0.123561	0.349631	0.0348594
ORF61	9.14506	8.90999	9.27087	9.53142	9.48685	9.35631	9.10864	0.183175	9.45819	0.0910006	0.349557	0.0415483
NFKB2	4.68661	4.7761	4.57988	4.98368	5.05154	5.05588	4.68086	0.0982353	5.03036	0.0404895	0.349502	0.00468972
TGFBR1	8.08305	8.02511	8.31515	8.4591	8.45746	8.55512	8.1411	0.15349	8.49056	0.0559155	0.349457	0.0207403
PERLD1	6.683	6.61103	6.73793	7.03184	7.06535	6.98307	6.67732	0.0636395	7.02675	0.0413772	0.349436	0.00134082
ZFC3H1	9.07737	9.22823	9.33971	9.68215	9.64096	9.36868	9.2151	0.131664	9.56393	0.170338	0.348827	0.0484963
USP33	9.71786	9.77119	9.83896	10.036	10.2334	10.1026	9.776	0.0606928	10.124	0.100425	0.347983	0.00680766
PPP6C	9.58699	9.75271	9.7544	10.0285	10.2224	9.8858	9.69803	0.0961663	10.0456	0.168935	0.347541	0.036338
MAPK7	4.5291	4.61722	4.46514	4.95125	4.86202	4.83308	4.53715	0.0763593	4.88212	0.0615953	0.344965	0.00367534
TMEM54	11.3287	11.3662	11.3003	11.6045	11.7492	11.675	11.3317	0.033085	11.6762	0.0723357	0.344501	0.00168957
USP52	7.38538	7.65213	7.6448	8.01406	7.89932	7.80159	7.56077	0.151938	7.90499	0.106347	0.344218	0.0324421
SLC26A6	11.3902	11.5734	11.268	11.67	11.8845	11.7098	11.4105	0.153737	11.7547	0.114093	0.344212	0.0357288
ADARB1	4.88689	4.85722	4.8389	5.25732	5.26716	5.09117	4.861	0.0242202	5.20522	0.0988927	0.344212	0.00424433
PSCA	4.9229	4.66718	4.78214	5.08105	5.25402	5.06966	4.79074	0.128077	5.13491	0.10331	0.344168	0.0223036
B230399E16RIK	4.31355	4.43158	4.59687	4.80251	4.71348	4.8575	4.44733	0.142318	4.79116	0.0726784	0.34383	0.0203555
TNFRSF10B	4.31522	4.25904	4.38807	4.72395	4.69154	4.5741	4.32077	0.0646955	4.6632	0.0788428	0.342425	0.0043526
STK35	4.46149	4.70985	4.72897	4.85308	5.10572	4.96801	4.63344	0.149221	4.97561	0.12649	0.342166	0.0387952
GMEB2	6.24139	6.21165	6.14835	6.45595	6.70399	6.46628	6.20047	0.0475165	6.54208	0.140321	0.34161	0.0162122
HIGD2A	12.6386	12.4998	12.7866	12.9993	12.9103	13.0399	12.6417	0.143424	12.9832	0.0662602	0.341458	0.0200615
EDF1	12.0474	12.2418	12.1234	12.4187	12.5591	12.4581	12.1375	0.0979577	12.4786	0.0724589	0.341083	0.00834795
GRN	9.01714	8.88537	8.69786	9.28326	9.18216	9.15752	8.86679	0.160449	9.20765	0.0666325	0.340858	0.0273231
WWC1	6.90682	7.15956	6.92132	7.34458	7.29209	7.36632	6.9959	0.141918	7.33433	0.0381609	0.338431	0.0162821
PVRL3	10.6268	10.5047	10.6679	11.0826	10.807	10.9227	10.5998	0.0848702	10.9374	0.138349	0.337607	0.022702
2810405K02RIK	10.5086	10.8466	10.6074	10.9203	11.1062	10.9473	10.6542	0.173799	10.9912	0.100436	0.337007	0.0437692
MAPK13	10.7547	10.7609	10.7428	11.1199	11.06	11.0845	10.7528	0.00920027	11.0881	0.0301164	0.335364	5.08264e-05
IRGM1	6.11036	6.16025	6.36895	6.59796	6.65276	6.39457	6.21319	0.13718	6.54843	0.136033	0.335245	0.0397215
TMEM102	6.42786	6.57052	6.68423	6.85042	6.95267	6.88219	6.56087	0.128457	6.89509	0.0523312	0.334225	0.0139915
RFWD2	7.29629	7.08819	7.09223	7.54386	7.47076	7.46163	7.1589	0.118994	7.49208	0.0450668	0.33318	0.0105347
CDYL	4.79753	4.76526	4.95528	5.11347	5.14915	5.25496	4.83936	0.101681	5.17253	0.0735868	0.333169	0.0100493
PRODH2	4.31726	4.34675	4.28129	4.51775	4.71731	4.70903	4.3151	0.032786	4.64803	0.112903	0.332933	0.00801561
E2F3	6.17381	6.16403	6.17381	6.40971	6.36534	6.73514	6.17055	0.00564362	6.5034	0.201914	0.332849	0.0462034
TEX264	5.73928	5.75906	5.68826	6.05732	5.91723	6.21031	5.72887	0.0365334	6.06162	0.146588	0.332753	0.0188585
SLK	7.09011	7.3203	7.4916	7.64782	7.64363	7.60005	7.30067	0.201463	7.6305	0.0264518	0.329831	0.048241
DLAT	6.65455	6.93214	6.7424	7.06198	7.12186	7.13064	6.77636	0.14188	7.10483	0.0373634	0.328463	0.0178773
ATP6V0D1	9.55213	9.67793	9.57461	9.85461	10.0937	9.84128	9.60155	0.0670902	9.92986	0.142048	0.328309	0.0223616
IL4RA	4.34446	4.34134	4.4158	4.79795	4.77427	4.5137	4.3672	0.0421157	4.69531	0.157724	0.328105	0.0253261
AA881470	6.9017	7.17867	6.89565	7.31984	7.31696	7.31984	6.99201	0.161681	7.31888	0.00166343	0.326876	0.0248609
TMEM185B	8.90337	8.75232	9.05213	9.2951	9.25382	9.1381	8.90261	0.149906	9.229	0.0813879	0.326397	0.0295354
RREB1	7.62708	7.81154	7.54916	8.136	7.93476	7.89554	7.66259	0.134745	7.98877	0.129007	0.326174	0.0388377
1810007E14RIK	13.449	13.3429	13.4044	13.7225	13.8099	13.6383	13.3987	0.0532771	13.7235	0.085807	0.324812	0.00508974
KIFAP3	4.5999	4.65435	4.73394	5.0102	4.94746	5.0042	4.66273	0.0674155	4.98729	0.0346192	0.32456	0.00176274
CNOT3	6.99937	7.06764	7.13513	7.41157	7.47406	7.28996	7.06738	0.0678834	7.39186	0.0936176	0.324483	0.00827849
BLOC1S1	9.25966	9.2377	9.23277	9.46841	9.54113	9.69169	9.24338	0.0143138	9.56708	0.113879	0.323702	0.00813168
GTRGEO22	6.19759	6.12568	6.2983	6.44284	6.47665	6.67252	6.20719	0.086709	6.53067	0.124001	0.323482	0.0207822
GM166	4.78275	4.90028	4.78787	4.96856	5.28782	5.18358	4.82363	0.0664318	5.14665	0.162799	0.323021	0.0334725
1700021K19RIK	7.00486	7.12742	7.37411	7.46908	7.54579	7.46	7.16879	0.188072	7.49162	0.0471271	0.322829	0.0448357
RNPS1	4.46462	4.48334	4.61881	4.85917	4.74367	4.93183	4.52226	0.0841381	4.84489	0.0948894	0.322633	0.0116332
TPI1	13.067	13.1848	13.0966	13.4104	13.4903	13.4104	13.1161	0.0612453	13.437	0.0461443	0.320907	0.00192307
5330431N19RIK	5.33075	5.34235	5.18358	5.53626	5.71271	5.56872	5.28556	0.088509	5.6059	0.0939144	0.320335	0.0126515
D10ERTD641E	9.11119	9.00434	9.03518	9.32748	9.45107	9.32748	9.05024	0.0549892	9.36868	0.0713529	0.318443	0.00360434
LIMA1	10.5304	10.4999	10.6976	10.9525	10.9013	10.8284	10.576	0.106443	10.8941	0.0623739	0.318134	0.0111057
TMEM127	9.35823	9.60053	9.37541	9.81479	9.8453	9.62362	9.44472	0.135207	9.76124	0.120155	0.316518	0.038748
NTN4	4.40276	4.3612	4.2654	4.69649	4.47291	4.80648	4.34312	0.0704428	4.65863	0.169978	0.315506	0.0411436
INS2	4.4249	4.29976	4.23463	4.82518	4.5642	4.5137	4.31976	0.0966987	4.63436	0.167173	0.314597	0.0477565
LRP10	12.0947	12.1177	11.9705	12.5431	12.3702	12.2068	12.061	0.079186	12.3734	0.168171	0.312392	0.0436397
OLFR323	4.36092	4.5057	4.34791	4.59637	4.77427	4.77881	4.40484	0.0875867	4.71648	0.104049	0.311638	0.0165559
TRAPPC2L	9.96968	10.1602	10.1862	10.247	10.4853	10.5139	10.1053	0.118206	10.4154	0.146538	0.310055	0.0462818
RFX6	4.39931	4.46149	4.4453	4.70565	4.61722	4.91337	4.43537	0.0322567	4.74541	0.152025	0.310049	0.0259234
COMTD1	4.97188	5.12476	5.10934	5.40538	5.30501	5.42481	5.06866	0.0841663	5.3784	0.0642984	0.309739	0.00715456
PDXDC1	4.66181	4.66718	4.84384	4.89987	5.10132	5.09976	4.72428	0.103583	5.03365	0.115854	0.309371	0.026102
SMURF1	4.49484	4.68229	4.80136	4.84217	5.02372	5.03932	4.6595	0.154528	4.9684	0.109597	0.308903	0.0476249
HCR	5.01181	5.02006	4.82122	5.37399	5.28782	5.11656	4.95103	0.112496	5.25945	0.131039	0.308426	0.0364601
WIPI1	4.48801	4.41868	4.38807	4.80702	4.53925	4.87276	4.43159	0.0512035	4.73968	0.17666	0.308092	0.0440623
MAN1B1	9.11022	8.83871	9.13316	9.3901	9.35481	9.25938	9.02736	0.16378	9.33476	0.0676302	0.3074	0.0397535
TRIM3	4.54723	4.51358	4.60597	4.95125	4.92232	4.71456	4.55559	0.0467639	4.86271	0.129113	0.307118	0.0179367
SKAP2	9.17666	9.31066	9.20805	9.66163	9.60653	9.34811	9.23179	0.0700821	9.53876	0.167392	0.306969	0.0428189
NR2E1	4.83989	4.59086	4.7445	5.06224	5.13242	4.90101	4.72508	0.125645	5.03189	0.118655	0.30681	0.037112
DHRS7B	10.2254	9.96968	10.1197	10.3575	10.4681	10.4093	10.1049	0.128507	10.4117	0.055345	0.30674	0.0191508
TFDP2	6.07227	6.08521	6.15824	6.40663	6.3603	6.46628	6.10524	0.0463497	6.41107	0.0531301	0.305834	0.00167975
ADCY2	4.31726	4.58095	4.47913	4.77205	4.77764	4.73783	4.45911	0.132979	4.76251	0.021552	0.303397	0.0175288
NUCB1	10.8964	10.9504	10.8441	11.1286	11.2485	11.2209	10.897	0.0531639	11.1993	0.0627733	0.302378	0.00312058
BAD	9.48783	9.58483	9.67551	9.88754	9.73402	10.0325	9.58272	0.0938566	9.88468	0.149244	0.301953	0.0412885
OMA1	9.04687	9.08348	8.98486	9.30951	9.41544	9.29558	9.0384	0.0498498	9.34018	0.0655503	0.301771	0.0031567
PHF13	5.49407	5.56034	5.51314	5.77133	6.00745	5.69053	5.52252	0.0341171	5.8231	0.164684	0.300587	0.0363733
ARPC1B	10.3889	10.5532	10.3291	10.6945	10.7318	10.7456	10.4237	0.116059	10.724	0.0264209	0.300221	0.0119804
CLPTM1	9.6167	9.66541	9.59799	9.8592	9.85008	10.0707	9.6267	0.0348052	9.92666	0.124837	0.299961	0.0160108
LOC100044565	4.47128	4.48334	4.52272	4.67475	4.95528	4.74535	4.49245	0.0269002	4.79179	0.145918	0.299347	0.0250235
SCUBE3	4.68229	4.63488	4.82122	4.95971	5.0649	5.01181	4.7128	0.0968401	5.01214	0.0525973	0.299341	0.00927559
EPM2AIP1	5.67261	5.76305	5.88799	6.01347	6.06003	6.14428	5.77455	0.108149	6.07259	0.0663057	0.298041	0.0152312
LOC100047651	10.6118	10.551	10.6958	10.8154	10.9197	11.0167	10.6195	0.0726902	10.9172	0.100635	0.297712	0.0142174
VCPIP1	4.32079	4.3819	4.38573	4.58191	4.7895	4.60645	4.36281	0.0364349	4.65929	0.113433	0.296481	0.012544
ERCC3	6.79458	6.75447	6.80131	7.19186	7.0078	7.02646	6.78345	0.0253224	7.07537	0.101313	0.29192	0.00838967
YWHAH	11.0826	11.2659	11.0427	11.4333	11.4846	11.3487	11.1304	0.119041	11.4222	0.0686252	0.291788	0.0212393
TPRKB	9.40129	9.5106	9.5668	9.79895	9.84128	9.70548	9.4929	0.0841634	9.7819	0.0694851	0.289003	0.010134
NEO1	8.5561	8.53981	8.37082	8.75491	8.89794	8.68016	8.48891	0.102591	8.77767	0.110659	0.288758	0.0295316
DPH5	4.43707	4.32288	4.34304	4.68229	4.70465	4.57847	4.36767	0.0609491	4.65514	0.0673311	0.287475	0.0053897
RNF138	4.95971	5.14789	5.04414	5.41301	5.41428	5.18358	5.05058	0.0942556	5.33696	0.132832	0.28638	0.0381991
APCDD1	4.26074	4.26265	4.47167	4.60041	4.67491	4.57847	4.33168	0.121231	4.61793	0.0505484	0.286245	0.0195259
ZFAND2B	8.49203	8.37637	8.40336	8.68788	8.73668	8.70438	8.42392	0.0605086	8.70965	0.0248215	0.285726	0.00163502
LRRC24	4.41435	4.3689	4.36519	4.85308	4.57259	4.57847	4.38281	0.0273727	4.66805	0.160271	0.285235	0.0384574
ZFP760	4.75069	4.68229	4.58753	4.92403	4.91728	5.03019	4.6735	0.0819374	4.95717	0.0633282	0.283664	0.00900792
2900026A02RIK	4.76415	4.63488	4.61881	4.98368	4.89933	4.98561	4.67261	0.0796774	4.95621	0.049268	0.283596	0.00632541
KLHL23	4.42785	4.30379	4.32395	4.70138	4.57259	4.63224	4.35186	0.0665751	4.6354	0.0644532	0.283542	0.00608746
1700001C19RIK	4.33112	4.36642	4.32222	4.49484	4.60851	4.7647	4.33992	0.0233784	4.62269	0.135487	0.282762	0.0235404
POLG	5.75706	6.00352	5.86589	6.06731	6.16403	6.24056	5.87549	0.12351	6.1573	0.0868222	0.281805	0.0318839
FGG	4.56966	4.63488	4.64644	4.83129	4.79878	5.0608	4.61699	0.0413944	4.89696	0.142822	0.279965	0.0310511
LRRC14	4.31873	4.31592	4.46514	4.64631	4.57259	4.71954	4.3666	0.0853523	4.64615	0.0734737	0.279549	0.0126524
NPDC1	4.33743	4.37871	4.43829	4.72897	4.59585	4.66292	4.38481	0.0507093	4.66258	0.0665615	0.277773	0.00453632
ANO6	4.44541	4.6501	4.41906	4.67799	4.81153	4.8575	4.50486	0.126475	4.78234	0.0932503	0.277483	0.0377101
MVP	11.7455	11.731	11.5939	11.9392	12.0588	11.9044	11.6901	0.0836498	11.9675	0.0809818	0.277321	0.0145458
SHPRH	5.68598	5.74669	5.74434	6.06731	6.06919	5.8696	5.72567	0.03439	6.00203	0.114692	0.276362	0.016161
FNTB	9.17119	9.41367	9.2348	9.56904	9.44599	9.63264	9.27322	0.12572	9.54922	0.0948937	0.276001	0.038592
ARSA	7.74016	7.93107	7.79624	8.02656	8.11729	8.14851	7.82249	0.0981241	8.09745	0.0633486	0.27496	0.0151287
PJA2	9.06749	9.26108	8.97901	9.28326	9.44854	9.396	9.10253	0.144261	9.37594	0.0844476	0.273409	0.0472038
TSPAN7	8.55082	8.65314	8.69551	8.87558	8.84375	8.99949	8.63316	0.0743866	8.90627	0.0822841	0.273115	0.0130056
PRPF40B	4.67636	4.69649	4.71348	5.02372	4.98506	4.89592	4.69544	0.0185833	4.96824	0.0655389	0.272795	0.00226893
D930049A15RIK	4.54723	4.39319	4.39433	4.85917	4.64276	4.64644	4.44492	0.0886071	4.71612	0.123894	0.271206	0.0367902
MS4A8A	11.0977	11.0376	11.0564	11.3948	11.1864	11.4204	11.0639	0.0307343	11.3339	0.128334	0.269994	0.0239325
UBAC2	8.97433	8.95723	9.02703	9.26889	9.36676	9.13062	8.98619	0.0363799	9.25542	0.118645	0.269231	0.0198142
XBP1	11.2815	11.2046	11.2008	11.57	11.4403	11.4828	11.229	0.0455319	11.4977	0.0661032	0.268738	0.00439744
ARID3B	5.70547	5.79669	5.65768	6.13764	5.96738	5.85814	5.71995	0.0706285	5.98772	0.140853	0.26777	0.042245
D030051N19RIK	6.91042	7.10211	7.0559	7.27281	7.31849	7.27874	7.02281	0.100036	7.29001	0.0248388	0.267204	0.0109049
PRSS22	4.43707	4.48672	4.43208	4.55763	4.84557	4.75069	4.45196	0.0302074	4.71797	0.146735	0.266009	0.0370953
TRIB3	5.30227	5.50463	5.25758	5.64134	5.51472	5.70547	5.35483	0.131643	5.62051	0.0970622	0.265681	0.0481437
SLC6A6	11.8751	11.8659	11.8867	12.1744	12.2333	12.015	11.8759	0.0103944	12.1409	0.112937	0.264975	0.0155186
B3GALNT1	4.35843	4.47212	4.34791	4.69649	4.61722	4.65435	4.39282	0.0688772	4.65602	0.0396594	0.263197	0.00457658
ZFP69	4.36954	4.34134	4.47167	4.59136	4.71731	4.66292	4.39418	0.0685672	4.6572	0.0631698	0.263017	0.0081232
CMTM8	4.72449	4.76526	4.60181	5.07808	4.85147	4.94746	4.69719	0.0850757	4.95901	0.113743	0.261818	0.0331326
ZFP652	4.27787	4.35219	4.33323	4.63224	4.48589	4.62291	4.3211	0.038616	4.58035	0.0819361	0.259251	0.00772073
PDIK1L	6.23709	6.45029	6.40461	6.57526	6.67481	6.6183	6.364	0.112249	6.62279	0.049929	0.258791	0.0217986
GFRA2	4.35325	4.2161	4.24599	4.65022	4.45312	4.48743	4.27178	0.0721203	4.53026	0.105299	0.258476	0.0247217
SHOX2	4.42012	4.33889	4.60597	4.72897	4.6286	4.78275	4.455	0.136914	4.71344	0.0782363	0.258446	0.046928
ORC1L	4.25938	4.23141	4.28302	4.59136	4.45312	4.49826	4.25794	0.0258311	4.51425	0.0704932	0.256312	0.00409527
COBLL1	5.78055	6.02902	5.87407	6.15748	6.13469	6.15899	5.89454	0.125494	6.15039	0.0136164	0.255844	0.0246607
RFK	4.56966	4.4286	4.60181	4.65956	4.83197	4.86797	4.53336	0.0921383	4.7865	0.111395	0.253142	0.0386678
4930430E16RIK	4.37456	4.30379	4.28302	4.63224	4.61722	4.47128	4.32046	0.0479934	4.57358	0.088912	0.253124	0.0122608
CCDC32	9.31066	9.38678	9.28859	9.51783	9.6394	9.58629	9.32868	0.0515139	9.58117	0.0609453	0.252496	0.00539713
RGS2	4.35325	4.43158	4.2741	4.58693	4.65065	4.5741	4.35298	0.0787385	4.60389	0.0409944	0.250915	0.00806878
CNIH4	11.1106	11.2708	11.2138	11.332	11.4421	11.57	11.1984	0.0812173	11.448	0.119101	0.24963	0.0399689
TMEM38B	6.84117	6.89384	7.05833	7.16208	7.1029	7.27723	6.93111	0.113277	7.18074	0.0886521	0.249622	0.0397162
TXNDC13	4.40276	4.40448	4.28129	4.51418	4.60364	4.71456	4.36284	0.070635	4.61079	0.100385	0.24795	0.0249231
RAB28	10.1039	10.1825	10.0638	10.3683	10.4717	10.2501	10.1167	0.0603872	10.3634	0.110922	0.24664	0.027721
CCDC70	4.41186	4.53972	4.29826	4.73783	4.57602	4.6731	4.41661	0.120803	4.66232	0.081441	0.245707	0.0431964
6330578E17RIK	4.31165	4.29326	4.38807	4.64631	4.58361	4.49484	4.33099	0.0502765	4.57492	0.0761063	0.243924	0.00979342
LIF	4.47872	4.29976	4.34304	4.5301	4.60364	4.71954	4.37384	0.0933729	4.61776	0.095508	0.243914	0.0340862
LOC100044475	9.80903	9.85287	9.82135	10.1423	10.1471	9.92508	9.82775	0.0226091	10.0715	0.126826	0.243752	0.0305806
BTRC	4.28453	4.31407	4.29983	4.51418	4.5642	4.55053	4.29948	0.0147761	4.54297	0.0258555	0.24349	0.000144336
CNPY2	9.60697	9.70957	9.6931	9.81827	10.0384	9.88336	9.66988	0.0550978	9.91334	0.113074	0.243458	0.0285039
S100PBP	4.45154	4.33632	4.38065	4.62809	4.63275	4.63748	4.3895	0.0581139	4.63278	0.00469458	0.243272	0.00194452
ISLR2	4.30745	4.58095	4.48969	4.74677	4.65065	4.70535	4.45936	0.139246	4.70092	0.0482124	0.241557	0.0469013
BMX	4.19973	4.23843	4.23843	4.50264	4.52135	4.37419	4.22553	0.0223417	4.46606	0.0801108	0.240528	0.00744176
CHFR	4.34214	4.20787	4.25142	4.52546	4.38097	4.61422	4.26714	0.0685034	4.50688	0.11773	0.239739	0.0380824
TWSG1	7.88741	8.01465	7.89932	8.1081	8.09385	8.31433	7.93379	0.0702754	8.17209	0.123387	0.238299	0.0438211
CAR14	4.39931	4.34417	4.35972	4.68661	4.67491	4.45116	4.36773	0.0284291	4.60423	0.132687	0.236494	0.0392171
CEBPE	4.34214	4.28129	4.25004	4.48334	4.58361	4.5137	4.29115	0.0468368	4.52688	0.0514165	0.235726	0.00420554
PPL	4.36519	4.35642	4.30378	4.6157	4.60851	4.50607	4.3418	0.0332139	4.57676	0.0613253	0.234965	0.00429831
RNF10	10.6552	10.7254	10.6297	10.8111	11.0281	10.8759	10.6701	0.0495605	10.905	0.111355	0.23493	0.0288773
ZCRB1	10.3428	10.4104	10.3077	10.6247	10.5406	10.5998	10.3536	0.0521858	10.5884	0.0432047	0.234741	0.0038795
WDR13	4.40276	4.43837	4.36768	4.76023	4.57259	4.57847	4.40294	0.035347	4.6371	0.106675	0.234162	0.022576
MYO1B	4.47128	4.48672	4.53123	4.83129	4.72449	4.63224	4.49641	0.0311278	4.72934	0.0996169	0.232933	0.0180593
COL12A1	4.39252	4.41868	4.43829	4.7334	4.55664	4.65435	4.4165	0.0229619	4.64813	0.0885428	0.23163	0.0118194
2600011C06RIK	4.38	4.32525	4.29464	4.6198	4.62189	4.45116	4.3333	0.0432449	4.56428	0.0979692	0.230987	0.0201919
FRAP1	7.07982	7.11667	7.13731	7.28875	7.3726	7.36468	7.11127	0.0291249	7.34201	0.0462918	0.230742	0.0018652
CNIH3	4.46839	4.34978	4.4754	4.70903	4.54251	4.72449	4.43119	0.0705937	4.65868	0.1009	0.227489	0.0329102
MFAP2	4.5137	4.5291	4.47913	4.77205	4.66557	4.7647	4.50731	0.0255913	4.73411	0.0594686	0.2268	0.00372603
TRIM44	4.27245	4.30166	4.28129	4.40799	4.60364	4.52404	4.28513	0.0149767	4.51189	0.0983847	0.22676	0.0168658
FKBP8	10.539	10.6552	10.3889	10.706	10.7919	10.7651	10.5277	0.133542	10.7544	0.043932	0.226634	0.049199
THEM2	11.1915	11.0468	11.1286	11.3003	11.4082	11.3364	11.1223	0.0725405	11.3483	0.0549304	0.225962	0.0126331
SPATA21	4.40276	4.39051	4.41906	4.67799	4.59924	4.61059	4.40411	0.0143214	4.62927	0.0425685	0.225162	0.000968197
CLEC4A1	4.33521	4.34134	4.35023	4.49826	4.50309	4.69649	4.34226	0.00755124	4.56595	0.113077	0.223682	0.0268139
LRRK2	4.29395	4.23399	4.31592	4.60597	4.42197	4.48417	4.28129	0.0424098	4.50404	0.0935992	0.222749	0.0198685
ZFP238	4.67189	4.46839	4.66768	4.77758	4.82745	4.86797	4.60265	0.116293	4.82433	0.0452786	0.221677	0.0370523
RABGAP1	8.95221	8.8538	8.73845	9.10543	9.0755	9.02703	8.84815	0.106993	9.06932	0.0395679	0.221164	0.0283564
GPR77	4.32516	4.21499	4.33323	4.49097	4.52135	4.5205	4.29113	0.0660601	4.51094	0.0172952	0.219811	0.00507238
CCDC79	4.34877	4.53972	4.53925	4.70903	4.70084	4.67636	4.47591	0.110112	4.69541	0.0170005	0.219497	0.0269718
CTSO	4.29789	4.24647	4.35972	4.49484	4.61722	4.4453	4.30136	0.0567038	4.51912	0.0884953	0.21776	0.0229913
RARA	4.47457	4.59735	4.40034	4.62364	4.78685	4.71456	4.49075	0.0994969	4.70835	0.0817783	0.217599	0.0429693
HBA-X	4.25401	4.29326	4.30378	4.44569	4.61313	4.44181	4.28368	0.026231	4.50021	0.0978125	0.216527	0.020774
VPS28	12.4998	12.6159	12.4772	12.686	12.7922	12.763	12.531	0.0744377	12.7471	0.0548522	0.216068	0.0155091
SAPS2	4.48417	4.43158	4.46514	4.64631	4.70903	4.6731	4.4603	0.0266286	4.67615	0.0314724	0.215848	0.000819584
ADIPOR1	10.12	10.2628	10.0677	10.2778	10.3708	10.4476	10.1502	0.10101	10.3654	0.0850386	0.215245	0.0476583
SLC35F3	4.37456	4.22838	4.32817	4.52184	4.52135	4.52404	4.31037	0.0746981	4.52241	0.0014352	0.21204	0.00795366
PHLDB2	4.31873	4.24794	4.22705	4.56942	4.33855	4.51773	4.26457	0.0480509	4.47523	0.121162	0.210659	0.0488442
CHIC1	4.63224	4.54357	4.53925	4.87844	4.73807	4.72952	4.57169	0.0524838	4.78201	0.0836231	0.210323	0.0210225
2900024O10RIK	4.5057	4.47913	4.45116	4.75515	4.70084	4.61059	4.47866	0.0272714	4.68886	0.0730246	0.210197	0.00951444
5730536A07RIK	4.3271	4.24459	4.26226	4.53972	4.42197	4.50264	4.27799	0.043443	4.48811	0.0602084	0.210125	0.00803264
PRDX6-RS1	4.25786	4.41267	4.37583	4.53972	4.48589	4.65012	4.34878	0.0808686	4.55858	0.0837258	0.209793	0.0354693
COL25A1	4.32288	4.3612	4.2775	4.51775	4.43981	4.63224	4.32053	0.0418983	4.52993	0.0967905	0.209406	0.0263197
CLCN3	9.35437	9.43284	9.222	9.57037	9.57461	9.49244	9.3364	0.106566	9.5458	0.046262	0.209401	0.0354591
IRF3	10.0901	10.0307	10.1309	10.3077	10.2407	10.3298	10.0839	0.0503738	10.2928	0.0463865	0.208838	0.00616072
GNAO1	4.27957	4.35219	4.2775	4.49097	4.59924	4.44181	4.30309	0.0425345	4.51067	0.0805429	0.207589	0.0168534
PARD6B	5.00367	5.02006	5.04414	5.19587	5.17169	5.31952	5.02262	0.0203566	5.22902	0.079296	0.206402	0.011998
[truncated: 252 more rows]
