# Supplementary material for: Deletion of intestinal Hdac3 remodels the lipidome of enterocytes and protects mice from diet-induced obesity
Source: Nat Commun. 2019 Nov 22;10:5291. doi: 10.1038/s41467-019-13180-8 (PMC6876593; doi:10.1038/s41467-019-13180-8)
Supplement: Supplementary file 6 — Source Data [file 41467_2019_13180_MOESM6_ESM.xlsx]

## Sheet: 1A
Week	Hdac3IKO -1	Hdac3IKO -2	Hdac3IKO -3	Hdac3IKO -4		Hdac3-WT -1	Hdac3-WT -2	Hdac3-WT -3	Hdac3-WT -4
5	18.88	16.19	18.67	18.26		21.37	18.32	19.68	20.36
7	22.66	20.02	22.54	22.56		24.61	21.87	22.9	23.38
9	25.96	22.03	23.94	25.78		28.08	24.94	25.79	25.38
11	28.33	23.08	25.79	27.56		32.48	27.53	27.26	27.68
13	29.06	24.21	26.45	29.31		34.15	29.05	29.21	29.7
15	30.75	25.3	27.11	31.14		37.2	31.4	31.54	31.4
17	30.4	25.9	28.22	32.4		38	32.7	32.24	32.94
19	32.08	27.01	29.3	32.96		41.09	35.67	34.5	33.71
21	32.34	26.98	28.83	33.36		42.98	35.54	33.83	35.8
23	32.38	27.49	30.64	34.19		45.86	37.9	37.37	37.69
25	32.97	28.69	31.33	35.28		48.45	39.48	38.7	39.15
27	33.22	28.46	32.08	35.43		48.96	41.33	39.39	40.47
29	32.32	28.06	31.04	34.88		47.87	40.94	41.2	41.75
31	32.8	28.54	31.78	35		49.86	40.02	44.27	44.58
33	33.95	28.88	32.18	35.16		50.27	45.78	45.89	46.67
35	33.39	29.9	32.51	35.89		50.34	46.29	47.04	40.2
37	32.96	30.46	33.87	36.58		50.27	48.67	48.61	47.24
39	33.76	30.46	33.87	36.58		50.26	48.67	48.61	47.24
41	34.11	31.42	33.06	35.21		49.58	48.4	48.06	45.79
43	34.17	30.31	33.57	35.61		49.92	49.72	50	46.44
45	33.96	30.45	33.55	36.09		50.85	50.6	50.95	46.31
47	33.64	31.55	34.75	36.45		50.89	51.6	52.01	47.18
49	33.52	31.81	34.78	35.85		52.31	54.05	53.78	48.61
51	34.01	31.37	34.32	35.76		52.98	54.61	54.76	48.37
53	32.76	30.87	34.11	34.13		49.98	55.89	55.63	50.03
55	33.36	31.39	35.28	35.08		51.16	57.63	57.69	51.24
57	33.99	33.02	36.28	36.24		51.87	57.87	56.68	51.81
59	34.8	32.74	36.99	36.35		53.63	58.96	57.76	52.16
61	35.16	33.12	37.22	36.52		55.8	59.96	58.98	51.1
63	36.8	32.6	37.24	35.98		56.21	60.7	59.04	51.98
65	36.23	32.83	37.48	36.05		52.47	61.21	59.61	52.24
67	36.27	31.8	36.19	34.68		57.94	61.01	59.77	50.38
69	35.58	32.74	37.38	35.34		57.17	59.77	61.38	48.05
71	36.03	32.39	37	35.18		57.67	64.18	61.24	49.43
73	34.32	32	36.79	34.91		56.2	62.51	60.85	50.6
75	34.16	31.74	36.31	35.05		56.81	62.18	60.14	50.39
77	34.02	31.08	37.02	35.32		57	64.29	62.59	51.29
79	34.79	31.45	36.26	34.57		58.09	64.18	61.98	51.27
81	34.14	31.32	37.07	35.64		57.93	65.65	63.28	51.54
83	34.8	31.75	37.2	35.77		58.14	64.7	62.21	50.72
85	33.66	30.89	35.68	34.49		56.88	65.7	62.94	48.29
89	32.96	30.25	36.25	35.05			66.38	64.35	47.83

## Sheet: 1B
Week	Hdac3IKO -1	Hdac3IKO -2	Hdac3IKO -3	Hdac3IKO -4		Hdac3-WT -1	Hdac3-WT -2	Hdac3-WT -3	Hdac3-WT -4
5	16.8	14.92	15.68	16.51		15.85	16.79	16.44	15.4
7	18.62	17.32	18.63	19.78		18.51	19.15	18.74	18.38
9	20.81	19.08	19.98	20.68		20.35	20.08	20.32	20.8
11	21.73	19.83	21.08	21.29		21.82	21.02	21.76	22.95
13	22.46	21.09	21.78	21.87		23.54	22.2	22.49	22.41
15	23.12	22	22.38	22.52		24.88	23.5	24.13	25.9
17	25.26	21.7	22.38	23.22		26.07	24.38	24.48	26.2
19	25.49	22.5	22.56	23.58		26.77	24.95	26.47	27.27
21	24.57	22.71	22.59	24.25		27.95	25.54	27.59	28.86
23	25.45	23.58	23.21	23.95		28.79	26.74	28.33	29.04
25	26.98	24.82	25.54	24.53		31.09	30.05	29.47	30.49
27	26.26	24.18	24.75	24.89		31.56	29.65	30.96	30.59
29	27.3	24.17	25.45	24.34		32.39	29.77	30.43	30.75
31	26.97	24.21	25.73	25.42		33.32	30.74	29.7	31.9
33	27.23	24.09	26.94	25.12		33.65	33.24	32.07	34.62
35	27.31	25.42	26.91	25.52		30.06	33.77	32.42	34.04
37	28.1	25.42	27.62	26.47		35.2	32.56	31.9	33.95
39	28.03	25.42	27.62	26.47		36.3	32.56	31.9	33.95
41	27.99	25.38	27.3	26.41		36.76	32.67	31.42	34.65
43	28.04	25.59	27.7	26.1		38.52	34.33	33.3	36.05
45	28.58	25.57	27.75	27.36		39.03	36.32	33.72	36.88
47	27.91	26.09	29.09	28.49		39.02	35.22	33.01	34.93
49	28.62	26.21	30.33	28.65		40.19	36.91	34.68	36.94
51	27.23	25.39	28.39	26.76		40.93	34.94	34.46	36.34
53	27.65	25.99	27.76	27.11		43.94	35.28	34.19	38.44
55	28.72	26.23	29.77	27.25		45.83	37.14	36.86	39.53
57	29.6	27.19	30.63	27.51		45.95	38.25	37.74	41.59
59	30.25	27.73	31.63	26.96		49.74	41.01	38	43.18
61	30.46	28.33		27.7		51.17	38.38	43.52	45.81
63	30.6	28.21		28.11		51.42	38.14	42.98	46.5
65	31.09	28.53		28.39		53.71	38.7	43.31	47.19
67	31.23	28.02		28.22		54.64	38.4	44.19	49.85
69	30.19	28.17		28.24		53.95	38.02	45.5	51
71	30.45	28.36		28.45		55.26	38.95	46.97	53.13
73	30.99	27.36		28.21		57.6	39	47.79	53.15
75	30.14	26.89		28.4		57.2	38.91	47.94	53.97
77	30.16	26.98		27.99		56.64	38.62	48.52	55.33
79	29.4	28.15		27.12		55.7	38.37	47.14	54.29
81	29.93	28.8		27.56		55.15	38.21	46.53	54.21
83	29.96	26.81		28.65		54.64	40.29	47.03	54.27
85	29.76	26.43		28.26		55.25	40.56	46.21	54.69
89	29.73	26.47		29.04		55.97	41.24	47.27	56.56

## Sheet: 1C
WT	IKO
9.1	8.6
9.5	9.2
9.9	9.2
9.2	9.2

## Sheet: 1E
WT	IKO
0.095	0.065
0.093	0.069
0.098	0.064
0.093	0.07
0.087	0.078
	0.06

## Sheet: 1F
WT	IKO
1.025	1.018
1.014	1.017
0.988	1.027
1.027	1.016
1.009	0.999
	1.027

## Sheet: 1G
	WT	WT	WT	WT		IKO	IKO	IKO	IKO
0	10.9	10.7	11.4*	8.9		10.7	10.2	9.7*	8.4
15	19.9	19.2	18.9*	19.9		15.4	16.5	20.2*	19.3
30	18.8	17	21.4*	17.7		16.6	14.4	20.6*	19.9
45	18	17.1	21.3*	15.8		15.4	12.8	17.2*	15.2
60	15.6	14.4	19*	14.3		13.7	11.4	14.5*	12.7
90	11.4	11.1	15.1*	12.2		9.2	9.4	10.8*	9.7

## Sheet: 1H
	WT	WT	WT	WT	WT		IKO	IKO	IKO	IKO
0	9.5*	10.5	11.8	12.1	10.8		10.4	11.9*	10.5	9.8
10	9.8*	9.8	10.5	11.3	9.1		9	9.5*	7.6	4.6
20	8*	5.9	6.6	8.3	6.9		5.4	6.7*	5.5	4.6
30	7.9*	6.7	6.2	6.2	5.9		5.3	7.4*	5.5	4
45	8.7*	7.6	6.8	6.8	4.7		6.2	7.7*	7	4.4
60	10.3*	7.3	7.3	8.3	4.7		7.2	11.4*	7.3	4.1
					`

## Sheet: 1I
	WT	WT	WT	WT		IKO	IKO	IKO	IKO
0	1.40457	2.41826	1.60548	1.82009		1.49132	0.893151	1.11233	1.14429
30	1.21279	2.86119	1.56438	2.74247		0.859589	1.66484	1.74247	1.13973
90	4.25388	3.89315	1.80639	4.22192		4.13516	3.47763	1.68311	2.4137
180	2.57808	2.33607	1.54155	3.09406		2.29954	0.865753	1.13973	1.87032
360	3.43196	2.80183	1.40457	1.60091		0.906849	1.07123	1.81553	1.52329

## Sheet: 1J
WT	IKO
83.45	71.05
78.6	64.9
93.85*	82.75*
78.25	76.15

## Sheet: 1K
WT	IKO
44.3*	34.7
38.9	42.95*
39.65	34.5
42.8	24.55
34.35

[truncated: 37 more sheets: 1L, 1N, 1O, 2A, 2B, 2C, 2D, 2E, 3B, 3C, 3B-C.1, 3D, 3E, 3F, 3G, 3G.1, 4A, 4B, 4C, 4E …]
